# Supplementary material for: Genomic Analysis of Shiga Toxin-Producing E. coli O157 Cattle and Clinical Isolates from Alberta, Canada
Source: Toxins (Basel). 2022 Aug 31;14(9):603. doi: 10.3390/toxins14090603 (PMC9505746; doi:10.3390/toxins14090603)
Supplement: Supplementary file 1 [file toxins-14-00603-s001.zip]

Archive with 5 entries (5 files):
- Table S1.xlsx
- Table S2.xlsx
- Table S3.xlsx
- Table S4.xlsx
- Table S5.pdf
