# Supplementary material for: Genomic Analysis of Shiga Toxin-Producing E. coli O157 Cattle and Clinical Isolates from Alberta, Canada
Source: Toxins (Basel). 2022 Aug 31;14(9):603. doi: 10.3390/toxins14090603 (PMC9505746; doi:10.3390/toxins14090603)
Supplement: Supplementary file 1 [file toxins-14-00603-s001.zip › Table S1.xlsx]

## Sheet: Cattle isolates
Bacterial isolate ID	Year	Month	Region	Type of sample
1-55S	2010	Oct	Stirling	Individual hide swab pen 1		* No data
05-2015-C 15	2015	Jan	High River	fecal slurry transport truck
05-2015-C 19	2015	Jan	High River	fecal slurry transport truck
05-2015-C 41	2015	Jan	High River	fecal slurry transport truck
09-2015-C 18	2015	Feb	High River	fecal slurry transport truck
9-2S	2010	Oct	Stirling	Individual hide swab pen 9
11-2014-J 11	2014	Mar	Brooks	fecal slurry transport truck
13-2014-C 13	2014	Mar	High River	fecal slurry transport truck
13-2015-C 35	2015	Mar	High River	fecal slurry transport truck
13-2015-C 34	2015	Mar	High River	fecal slurry transport truck
15-2014-J 3	2014	Apr	Brooks	fecal slurry transport truck
15-2014-J 6	2014	Apr	Brooks	fecal slurry transport truck
15-2014-J 6	2014	Apr	Brooks	fecal slurry transport truck
15-2015-J 13	2015	Apr	Brooks	fecal slurry transport truck
17-2015-C 20	2015	Apr	High River	*
19-2014-J 25	2014	May	Brooks	fecal slurry transport truck
19-2014-J 28	2014	May	Brooks	fecal slurry transport truck
22-37P	2011	Feb	Stirling	Pooled fecal pats pen 22
22-2013-C 34	2013	May	High River	fecal slurry transport truck
22-2013-C 32	2013	May	High River	fecal slurry transport truck
22-2013-C 6	2013	May	High River	fecal slurry transport truck
22-2015-J 7	2015	May	Brooks	*
22-2015-J 11	2015	May	Brooks	fecal slurry transport truck
24-2013-J 16	2013	Jun	Brooks	fecal slurry transport truck
24-2013-J 27	2013	Jun	Brooks	fecal slurry transport truck
25-2014-C 7	2014	Jun	High River	fecal slurry transport truck
28-32F	2011	Jul	Mossleigh	Individual fecal grab day 28 on study
28-2013-J 17	2013	Jul	Brooks	fecal slurry transport truck
30-2013-C 22	2013	Aug	High River	fecal slurry transport truck
30-2013-C 25	2013	Aug	High River	fecal slurry transport truck
30-2014-C 29	2014	Jul	High River	fecal slurry transport truck
30-2014-C 28	2014	Jul	High River	fecal slurry transport truck
33-11P	2011	Apr	Stirling	Pooled fecal pats pen 33
33-23P	2011	Apr	Stirling	Pooled fecal pats pen 33
34-41P	2011	May	Stirling	Pooled fecal pats pen 34
37-2014-J 22	2014	Sep	Brooks	fecal slurry transport truck
38-2013-C 9(1)	2013	Sep	High River	fecal slurry transport truck
39-2014-C 2	2014	Sep	High River	fecal slurry transport truck
40-2013-J 9	2013	Oct	Brooks	fecal slurry transport truck
40-2013-J 26	2013	Oct	Brooks	fecal slurry transport truck
41-14P	2011	Jun	Stirling	Pooled fecal pats pen 41
41-2014-J 3	2014	Oct	Brooks	fecal slurry transport truck
42-2013-C 19	2013	Oct	High River	fecal slurry transport truck
43-2014-C 15	2014	Oct	High River	fecal slurry transport truck
43-2014-C 23	2014	Oct	High River	fecal slurry transport truck
45-42P	2011	Jun	Stirling	Pooled fecal pats pen 45
47-2013-C 11	2013	Nov	High River	fecal slurry transport truck
48-2014-C 15	2014	Nov	High River	fecal slurry transport truck
48-2014-C 37	2014	Nov	High River	fecal slurry transport truck
48-2014-C 42	2014	Nov	High River	fecal slurry transport truck
60-23S	2011	Aug	Stirling	Individual hide swab pen 60
65-23P	2011	Sep	Stirling	Pooled fecal pats pen 65
65-24P	2011	Sep	Stirling	Pooled fecal pats pen 65
alpha1-46 B56-C5	2008	Jul	Enchant	*
beta1-50 B56-H2	2008	Jul	Enchant	*
D12-A	2009	Oct	Mossleigh	*
D32-A	2010	Feb	Mossleigh	Pooled fecal pat pen D32
delta1-1 B60-D6	2008	Oct	Enchant	*
epsilon2-34 B61-F6	2008	Oct	Enchant	*
F05-B	2010	Jun	Mossleigh	Pooled fecal pat pen F05
F32-B	2009	Nov	Mossleigh	Pooled fecal pat pen F32
F38-B	2009	Nov	Mossleigh	Pooled fecal pat pen F38
F22-A	2009	Dec	Mossleigh	Pooled fecal pat pen F22
F38-A	2009	Dec	Mossleigh	Pooled fecal pat pen F38
F29-A	2010	Jan	Mossleigh	Pooled fecal pat pen F29
F32-A	2009	Nov	Mossleigh	Pooled fecal pat pen F32
F34-A	2009	Dec	Mossleigh	Pooled fecal pat pen F34
H7-50S IND	2007	July	Raymond	*
H10-48S IND	2007	Aug	Raymond	*
H18-24S IND	2007	Sept	Raymond	*
K5-139F B34-A8	2007	June	Picture Butte	*
K23-77S IND	2007	Sept	Picture Butte	*
K37-227S IND	2007	Dec	Picture Butte	*
K37-110F B54-I7	2007	Dec	Picture Butte	*
kappal1-33 B57-A9	2008	Aug	Enchant	*
07-2015-J 8	2015	Feb	Brooks	fecal slurry transport truck
07-2015-J 26	2015	Feb	Brooks	fecal slurry transport truck
09-2015-C 10	2015	Feb	High River	fecal slurry transport truck
09-2015-C 29	2015	Feb	High River	fecal slurry transport truck
13-2015-C 10	2015	Mar	High River	fecal slurry transport truck
13-2015-C 28	2015	Mar	High River	fecal slurry transport truck
13-2015-C 39	2015	Mar	High River	fecal slurry transport truck
15-2014-J 17	2014	Apr	Brooks	fecal slurry transport truck
15-2015-J 19	2015	Apr	Brooks	fecal slurry transport truck
16-78S	2011	Jan	Stirling	Individual hide swab pen 16
22-2013-C 11	2013	May	High River	fecal slurry transport truck
23-2014-J 5	2014	Jun	Brooks	fecal slurry transport truck
28-40P	2011	Mar	Stirling	Pooled fecal pats pen 28
28-2013-J 8	2013	Jul	Brooks	fecal slurry transport truck
29-41P	2011	Mar	Stirling	Pooled fecal pats pen 29
30-2014-C 44	2014	Jul	High River	fecal slurry transport truck
34-5P	2011	May	Stirling	Pooled fecal pats pen 34
37-2014-J 26	2014	Sep	Brooks	fecal slurry transport truck
38-2013-C 34(1)	2013	Sep	High River	fecal slurry transport truck
40-2013-J 4	2013	Oct	Brooks	fecal slurry transport truck
alpha2-36 B58-B7	2008	Aug	Enchant	Individual hide swab after transport load 1
beta1-22 B56-E6	2008	Jul	Enchant	individual hide swab pre-transport load 2
beta1-31 B56-F2	2008	Jul	Enchant	individual hide swab pre-transport load 2
beta1-39 B56-F9	2008	Jul	Enchant	individual hide swab pre-transport load 2
D08-B	2010	May	Mossleigh	Pooled fecal pat pen D08
D10-A	2009	Nov	Mossleigh	Pooled fecal pat pen D10
D10-B	2010	May	Mossleigh	Pooled fecal pat pen D10
D26-B	2009	Dec	Mossleigh	Pooled fecal pat pen D26
D41-A	2009	Oct	Mossleigh	pooled fecal pat pen D41
D41-B	2009	Oct	Mossleigh	pooled fecal pat pen D41
delta1-14 B60-D9	2008	Oct	Enchant	individual hide swab before transport load 6
F4-A	2010	Feb	Mossleigh	Pooled fecal pat pen F4
F07-B-Jul	2010	Jul	Mossleigh	Pooled fecal pat pen F07
F07-B-Jun	2010	Jun	Mossleigh	Pooled fecal pat pen F06
F08-A	2009	Dec	Mossleigh	Pooled fecal pat pen F08
F22-B	2009	Oct	Mossleigh	pooled fecal pat pen F22
F24-B	2009	Oct	Mossleigh	pooled fecal pat pen F24
F32-A-Dec	2009	Dec	Mossleigh	Pooled fecal pat pen F32
F32-A-Nov	2009	Nov	Mossleigh	Pooled fecal pat pen F32
F34-A	2009	Dec	Mossleigh	Pooled fecal pat pen F34
F41-A	2010	Feb	Mossleigh	Pooled fecal pat pen F41
H6-23F B35-I5	2007	July	Raymond	Individual fecal samples from pen H6
H13-73F B45-I1	2007	Aug	Raymond	Individual fecal grabs from pen H13
K3-136S Ind	2007	May	Picture Butte	Individual hide swab pen K3
K5-1S Ind	2007	June	Picture Butte	Individual hide swabs from pen K5
kappal1-50 B57-C5	2008	Aug	Enchant	individual hide swab pre-transport load 3
omega1-38	2008	Oct	Enchant	Individual hide swab before transport load 7
pie1-32 B58-A2	2008	Aug	Enchant	Individual hide swab before transport Load 5
sigma1-9 B60-G1	2008	Oct	Enchant	individual hide swab before transport load 6
theta2-26 B59-H1	2008	Aug	Enchant	Individual hide swab after transport load 4

## Sheet: Human isolates
Bacterial isolate ID	Year
C1	2007
C2	2007
C3	2007
C4	2007
C5	2007
C6	2007
C7	2007
C8	2007
C9	2007
C10	2007
C11	2007
C12	2007
C13	2008
C14	2008
C15	2008
C16	2008
C17	2008
C18	2008
C19	2008
C20	2008
C21	2008
C22	2008
C23	2009
C24	2009
C25	2009
C26	2009
C27	2010
C28	2010
C29	2010
C30	2011
C31	2011
C32	2012
C33	2012
C34	2012
C35	2013
C36	2007
C37	2007
C38	2007
C39	2008
C40	2008
C41	2008
C42	2008
C43	2008
C44	2008
C45	2009
C46	2009
C47	2009
C48	2009
C49	2009
C50	2009
C51	2009
C52	2009
C53	2009
C54	2009
C55	2009
C56	2010
C57	2010
C58	2010
C59	2010
C60	2010
C61	2010
C62	2010
C63	2010
C64	2010
C65	2010
C66	2010
C67	2011
C68	2011
C69	2011
C70	2011
C71	2011
C72	2011
C73	2011
C74	2011
C75	2011
C76	2011
C77	2011
C78	2011
C79	2011
C80	2011
C81	2013
C82	2013
C83	2013
C84	2013
C85	2013
C86	2013
C87	2013
C88	2013
C89	2013
C90	2013
C91	2013
C92	2013
C93	2013
C94	2014
C95	2014
C96	2014
C97	2014
C98	2014
C99	2014
C100	2014
C101	2014
C102	2014
C103	2014
C104	2014
C105	2014
C106	2014
C107	2014
C108	2014
C109	2015
C110	2015
C111	2015
C112	2015
C113	2015
C114	2015
C115	2015
C116	2015
C117	2015
C118	2015
C119	2015
C120	2015
C121	2015
C122	2015
C123	2015
C124	2015
C125	2014
C126	2010
C127	2010
