# Supplementary material for: Genomic Analysis of Shiga Toxin-Producing E. coli O157 Cattle and Clinical Isolates from Alberta, Canada
Source: Toxins (Basel). 2022 Aug 31;14(9):603. doi: 10.3390/toxins14090603 (PMC9505746; doi:10.3390/toxins14090603)
Supplement: Supplementary file 1 [file toxins-14-00603-s001.zip › Table S2.xlsx]

## Sheet: Sheet1
Strain	Min contig length	Max contig length	Mean contig length	Standard deviation of contig length	Median contig length	N50 contig length	Number of contigs	Number of contigs >=1kb	Number of contigs in N50	Number of bases in all contigs	Number of bases in contigs >=1kb	GC Content of contigs
22-2013-C6	252	374739	17889.3	51131.7	789	142436	300	128	13	5366798	5279795	0.5027
43-2014-C23	252	440824	15863.6	53228.5	789	156125	337	138	10	5346051	5242907	0.5029
H7-50S IND	252	374760	17613.2	51488.5	790	145298	302	129	12	5319193	5234503	0.5027
24-2013-J16	250	368007	17133	51941.6	801	145298	316	138	11	5414033	5325875	0.5028
48-2014-C15	254	374738	18711.1	53041.4	775	145297	287	118	12	5370076	5285174	0.502
K23-77S_IND	254	374726	18335.5	54766.2	770	156124	307	128	11	5629006	5540711	0.4924
42-2013-C19	250	361701	17894.7	51080.4	802	148119	300	122	12	5368399	5274702	0.5026
28-2013-J17	251	374748	16960.5	50612.3	779	147385	315	131	12	5342562	5249227	0.5028
K37-110F_B54-I7	254	374727	18434.7	53192	779	149182	287	121	12	5290769	5209143	0.5027
47-2013-C11	253	374730	16160.7	49505.8	778	145298	329	141	12	5316859	5223469	0.5025
13-2015-C34	254	374756	18838.3	54981.9	901	149182	301	135	11	5670327	5583755	0.4931
H10-48S_IND	252	374756	17140.3	49156.7	789	145298	312	129	13	5347760	5256013	0.5028
15-2014-J4	252	374747	18302.1	53132.3	776	148876	294	120	12	5380805	5292829	0.5031
17-2015-C20	254	360538	17563.1	49562.8	851	148119	302	130	12	5304049	5212513	0.5024
19-2014-J28	253	374729	17441.6	51460.8	779	148119	304	124	12	5302258	5212711	0.5026
22-2015-J7	250	393818	17105.3	54133.8	801	158312	310	136	10	5302655	5215853	0.5028
25-2014-C7	254	374751	16693	49413.4	779	148119	320	129	12	5341755	5242194	0.5028
K5-139F_B34-A8	253	374727	18432.2	53027.2	779	149179	287	121	12	5290040	5207724	0.5027
C34	251	374726	19677.7	57875.8	789	148119	269	114	10	5293289	5215456	0.5027
40-2013-J_9	252	374751	19746.8	57773.2	789	149182	270	113	10	5331641	5252713	0.5029
11-2014-J_11	253	374774	19023.9	53485.1	801	148119	278	120	12	5288641	5209754	0.5027
15-2014-J_6	252	374748	19440.7	57490.7	776	160457	277	115	10	5385069	5303167	0.5031
19-2014-J_25	252	374751	20386.1	58032.4	851	148286	260	112	10	5300389	5224548	0.5026
30-2014-C_29	253	399088	19547.1	60381	801	241124	273	116	9	5336361	5255233	0.5029
39-2014-C_2	310	356687	40933.6	75499.3	4144	181242	123	97	10	5034831	5019219	0.5059
41-2014-J_3	254	374743	21858.5	60529.6	913	148873	241	112	10	5267906	5201999	0.5027
48-2014-C_42	253	395332	20077.1	58833.7	801	149474	270	114	10	5420819	5340788	0.5028
05-2015-C_19	256	352467	19270.9	54135.6	879	148120	280	129	11	5395861	5316802	0.501
05-2015-C_41	253	374763	20050.2	58665.1	801	160341	265	112	10	5313315	5235797	0.5029
09-2015-C_18	253	374757	19685.1	57852.2	801	149465	271	114	10	5334660	5253721	0.5029
13-2015-C_35	254	374756	19366.6	57339.1	793	149179	276	113	10	5345193	5260742	0.5028
H18-24S_IND	252	374749	21059.9	61322.6	822	160454	268	114	10	5644050	5566586	0.4926
K37-227S_IND	254	374727	19388.8	57332.6	779	149466	273	115	10	5293137	5214303	0.5027
alpha1-46_B56-C5.	254	374751	19671.1	57801.1	789	149182	269	111	10	5291534	5210623	0.5026
beta1-50_B56-H2	254	374762	19985.1	58266.7	801	149462	265	112	10	5296046	5217640	0.5027
kappa1-33_B57-A9	253	374756	19399.7	56287.2	824	149182	275	121	11	5334924	5256645	0.5028
delta1-1_B60-D6	254	374638	22422.3	59000.9	964	148876	235	114	11	5269253	5207206	0.5027
epsilon2-34_B61-F6	254	374757	19183.9	57260.7	779	149465	276	115	10	5294744	5213089	0.5027
D12-A	310	425151	54135.5	85479.2	7976	181241	87	67	9	4709792	4699281	0.5093
F32-B	254	374754	21502.6	59927.3	1003	148876	245	123	10	5268141	5207467	0.5027
F38-B	254	374726	19828.6	58086	779	149182	267	112	10	5294236	5215670	0.5027
F22-A	257	264311	45723.6	65746.8	9401	139351	109	80	13	4983872	4967435	0.5074
F38-A	254	374726	19674.3	57782.8	789	149179	269	113	10	5292382	5213160	0.5027
F29-A	254	374726	20051.9	58377.1	824	149182	264	112	10	5293690	5215709	0.5027
D32-A	254	360539	17862.7	53532.3	843	145298	298	126	11	5323082	5232844	0.5025
F32-A	254	374726	19622.4	57881.6	775	149179	269	112	10	5278421	5199125	0.5026
F34-A	253	386673	35411.6	68093.4	2346	145715	141	89	11	4993034	4964847	0.5051
F05-B	253	360540	17585.3	54668	775	149182	303	123	10	5328360	5237857	0.5025
1-55S	252	374748	20436.4	58842.3	859	149651	257	118	10	5252159	5181078	0.5027
9-2S	254	374744	19052.3	56426	779	148849	280	118	10	5334658	5252154	0.5029
22-37P	253	374727	21428.4	61630.4	854	181762	265	121	10	5678519	5607403	0.493
33-11P	252	374756	19388.4	57331	789	149465	273	115	10	5293030	5212023	0.5027
33-23P	254	374733	19867.5	59828	856	181762	268	117	9	5324499	5246874	0.5028
34-41P	252	374756	19252.2	57245.2	779	149465	275	113	10	5294344	5211636	0.5027
41-14P	253	374727	19967.2	58111.1	827	160491	267	114	10	5331252	5254250	0.5029
45-42P	253	374748	20994.3	59939.5	865	160457	251	115	10	5269575	5199316	0.5027
60-23S	254	374726	20109.9	57928.9	854	160490	265	117	10	5329119	5253605	0.5028
65-23P	252	393856	19669.8	56684.1	852	160457	270	118	11	5310854	5234026	0.5029
65-24P	252	374744	17238.2	52088.6	744	145298	312	128	11	5378317	5286974	0.5028
28-32F	254	374726	19532.8	57594.7	779	149182	271	113	10	5293386	5213577	0.5027
C3	252	374756	20523.1	58617	852	149462	263	113	10	5397567	5318808	0.5031
C4	253	374745	18340.2	55302.9	731	146357	297	126	11	5447051	5363014	0.5027
C6	253	374756	18706.2	54318.1	822	145034	285	125	11	5331255	5250163	0.5029
C8	253	418827	19037.5	58173.3	775	148119	278	117	10	5292433	5212341	0.5027
C9	254	374768	19460.8	57355.2	822	148617	274	119	10	5332251	5253733	0.5019
C11	254	374773	18729.8	54593.5	851	146357	288	129	11	5394186	5314429	0.5019
C12	252	374726	19528.3	57126.1	824	145034	271	120	10	5292166	5216705	0.5027
C13	252	418821	20186.4	58716	854	148119	264	121	10	5329202	5256974	0.5029
C14	254	374761	18218.7	54639.1	786	146356	295	122	11	5374519	5283659	0.5028
30-2013-C 22	250	374758	17950	55135.6	809	158313	296	131	10	5313204	5231155	0.503
C15	254	501139	17642.8	57230.2	789	146357	305	129	10	5381056	5290298	0.5028
C16	253	393855	19418.8	61415.3	775	241130	274	112	9	5320751	5239820	0.5029
C19	253	374751	18741.5	55888.1	779	148119	285	119	11	5341314	5257854	0.5019
C20	252	374751	19652.2	57934.7	801	160454	269	116	10	5286430	5210560	0.5022
C21	252	374781	19374.9	52595.8	851	148614	276	126	12	5347461	5273502	0.5028
43-2014-C 15	255	376226	22347.6	57934.6	1147	146171	236	125	11	5274039	5216026	0.5013
C5	254	395397	20436.5	59628.3	822	149465	261	117	10	5333934	5260672	0.5029
C24	254	374745	19298.5	57088.2	783	149466	278	120	10	5364989	5284224	0.5028
C33	252	374756	19897.8	57345	789	146357	271	113	11	5392292	5312720	0.5029
38-2013-C 9(1)	253	374751	19692.6	57767.7	775	149179	270	113	10	5316991	5239410	0.5029
48-2014-C 37	252	374751	20684.4	60924.3	770	160454	273	114	10	5646851	5568440	0.4933
C25	253	374765	20558.1	58974	851	148119	258	114	10	5303998	5233447	0.5027
C35	252	374775	18558.7	56320.1	789	148617	286	123	10	5307779	5225083	0.5025
40-2013-J 26	254	696720	19167.7	64746.7	779	149465	278	115	9	5328632	5246493	0.5029
05-2015-C 15	251	374755	19555.3	56097.1	775	149182	276	119	11	5397268	5321720	0.5028
C7	252	374714	20280.5	59956.5	851	200388	263	112	9	5333779	5255756	0.5029
C26	250	374756	18186.3	57152.4	789	160344	296	122	9	5383152	5295866	0.5022
C34	251	374782	17662.8	54432.8	775	156724	301	120	10	5316509	5223010	0.502
13-2014-C 13	252	374757	19907.3	58244.3	801	149465	266	113	10	5295336	5216440	0.5027
15-2015-J 13	253	325049	34484	68514	1998	169084	145	88	10	5000184	4969459	0.5053
C12	253	374750	21434.7	59505.3	801	148617	249	106	10	5337238	5266190	0.5029
C27	253	374756	19840	57945.9	789	148629	269	114	10	5336964	5259198	0.5029
22-2013-C 34	252	400370	19608.1	58555.3	780	149465	272	114	10	5333413	5253664	0.5029
15-2014-J 3	252	374748	20243.5	58865.9	779	160454	266	112	10	5384769	5306610	0.5031
22-2015-J 11	254	505288	19897.5	61403	801	160457	266	115	9	5292728	5217491	0.5027
C17	256	374714	19447.3	52630.3	984	146351	274	136	12	5328549	5261378	0.5027
C28	254	374756	19249.1	56970.7	779	149465	276	118	10	5312755	5232738	0.5025
37-2014-J 22	253	361760	16735.2	50705.1	777	144799	319	120	12	5338523	5231802	0.5024
C30	252	374739	19247.5	57105.2	779	149182	275	115	10	5293052	5213175	0.5027
C1	253	374678	21335.6	60199.8	851	200386	250	115	10	5333906	5266875	0.5027
C18	254	374755	21084.5	59658.5	803	148623	252	111	10	5313288	5242581	0.5027
C29	253	374745	19126.3	56835.4	779	148119	280	116	10	5355371	5273421	0.5029
C23	253	374735	19530.5	56546.4	822	146358	276	119	11	5390416	5311612	0.5029
30-2014-C 28	253	374738	20057.7	58497.1	789	149465	266	112	10	5335340	5256408	0.5029
C2	254	374762	22203.8	62388.4	880	200490	240	110	9	5328899	5261699	0.503
C22	254	374743	19565.4	57541.8	789	149182	274	120	10	5360929	5283386	0.5029
C31	251	362477	19505.7	57810.4	789	160357	271	115	10	5286033	5207234	0.5027
22-2013-C_32	251	374750	18312.9	55870.2	775	149182	292	118	10	5347354	5259359	0.5028
24-2013-J_27	254	374760	19036.5	57211.1	789	200388	281	122	9	5349249	5269341	0.5023
30-2013-C_25	252	374757	15735.5	51007.1	775	149465	367	141	11	5774926	5659063	0.4932
C78	204	400319	18012.4	55116	716	146357	303	118	11	5457748	5369014	0.5024
C80	204	400319	18506.4	55787.9	711	146357	295	114	11	5459376	5373229	0.5024
C62	202	374762	18493.1	55939.7	711	146356	289	115	10	5344497	5262346	0.5029
09-2015-C29	204	361116	18258.1	54507.1	694	145298	292	112	11	5331378	5246319	0.5021
23-2014-J5	204	374748	18530.8	56190.7	679	148876	291	110	10	5392448	5307333	0.5031
C108	200	374694	20051.2	58628.3	788	193464	272	119	10	5453923	5379951	0.5028
C125	204	395332	18414.4	57371.7	711	160341	289	113	10	5321753	5239515	0.5029
C101	204	663226	18218	61882.8	730	149179	291	115	9	5301451	5217212	0.5027
C41	202	378039	19956	61342.3	688	160457	268	109	9	5348208	5277731	0.5029
C46	204	374745	18037.8	55221	707	149459	296	121	10	5339177	5258717	0.5029
F07-B-Jun	204	360539	16217.1	52795.9	660	147256	329	120	10	5335441	5239051	0.5025
28-40P	204	374733	18643.9	58045.1	738	181762	286	115	9	5332145	5252350	0.5029
K3-136S-Ind	204	374751	18339.5	55917.3	664	149182	291	110	10	5336792	5252172	0.502
H6-23F-B35-I5	204	374751	18725.1	57157.1	694	160457	282	109	10	5280478	5199033	0.5027
16-78S	204	374732	20701	60618.7	789	181762	275	116	10	5692764	5616836	0.4928
F34-A	200	374748	21042.6	60071.3	789	149651	250	108	10	5260649	5192461	0.5027
C116	202	399088	18684.1	59266.9	770	241124	286	116	9	5343656	5262992	0.5029
C119	203	414076	19006	57566.8	744	149182	281	111	10	5340685	5260134	0.5029
C111	202	374744	19779.3	58457.3	775	160459	267	113	10	5281071	5208672	0.5029
C45	204	374757	18087.3	55352.9	664	146357	293	116	10	5299581	5219934	0.5027
C66	202	374754	19033	55983.7	789	146356	285	122	11	5424404	5348386	0.5028
C44	202	374750	18349.7	58048.1	695	160454	289	113	9	5303059	5221135	0.5027
07-2015-J8	204	371298	18478.1	55915.2	738	149179	289	117	10	5340168	5259197	0.5029
22-2013-C-11	204	400370	18103.2	56468.8	698	149465	295	112	10	5340451	5253328	0.5029
38-2013-C-34-1	204	374754	16437.2	52677.8	735	160457	324	126	10	5325668	5229710	0.5025
15-2014-J17	204	374754	18152.7	55528.1	688	149179	292	113	10	5300573	5216263	0.5027
beta1-39-B56-F9	204	362291	17180.9	52390.4	694	148114	313	119	11	5377631	5284818	0.5027
pie1-32-B58-A2	204	419972	18610.6	57837.1	711	149179	287	114	10	5341243	5260679	0.5029
C107	200	612851	17205	58339	732	146522	314	130	10	5402359	5315292	0.5027
delta1-14-B60-D9	204	374699	15787.5	51646	694	148119	338	126	11	5336160	5234603	0.5029
kappa1-50-B57-C5	204	374757	18532.5	56072.9	730	149182	286	115	10	5300289	5219309	0.5027
C65	204	374749	21950.8	60765	855	193470	241	110	10	5290139	5227749	0.503
D10-B	204	374726	18336.2	56072.8	694	149182	289	112	10	5299165	5215618	0.5027
C47	202	374756	18338.5	54917.4	707	149179	291	117	11	5336505	5256178	0.5029
C57	201	613730	18694.8	60716	733	142623	288	116	10	5384094	5301677	0.502
C63	204	374756	18234.5	55443	698	148119	293	114	10	5342713	5260568	0.5029
F32-A	200	374739	21023.3	59864.7	789	148876	251	108	10	5276845	5210170	0.5027
C102	204	395403	18222	56578.9	694	148119	293	112	10	5339039	5252842	0.5029
D41-A	212	283613	50371.5	70822.6	16048	139351	99	73	13	4986781	4972918	0.5074
F32-A	204	374726	18797.1	56355.9	707	148119	282	112	10	5300777	5221776	0.5027
F08-A	207	283613	49864.7	70538	16048	139351	100	75	13	4986467	4973484	0.5074
D10-A	201	374749	17299.7	54283.5	667	149182	310	116	10	5362914	5272329	0.5028
D08-B	204	425151	52342.5	84546.3	6197	147251	90	66	10	4710823	4699420	0.5093
F22-B	207	283613	50365.8	70777	16048	139351	99	74	13	4986210	4973466	0.5074
C77	204	663220	21446.1	68895.7	789	200490	247	106	8	5297179	5230797	0.503
C79	202	361702	17909.3	53942.9	711	148119	296	117	11	5301167	5218617	0.5027
C106	204	374745	18026.2	57343.5	688	160454	294	114	9	5299693	5215832	0.5027
H13-73F-B45-I1	204	374715	18648.3	56305.4	744	160454	284	114	10	5296117	5216177	0.5027
C40	204	376294	20494.3	59202.3	730	149179	259	109	10	5308025	5239900	0.5027
C82	201	611499	18656.7	61044	775	174482	285	118	9	5317167	5237253	0.5025
C68	200	374760	20595.2	59443.9	779	148872	260	111	10	5354765	5285017	0.5021
C87	201	508768	21107.6	62209.5	912	148119	252	118	10	5319123	5257183	0.5019
C93	203	401034	18057.3	55210.2	779	148119	296	121	10	5344966	5261694	0.5028
Beta1-31-B56-F2	204	374762	18677.6	56677.8	688	153729	284	108	10	5304438	5222291	0.5027
37-2014-J26	204	470533	55663.9	98032.9	4113	218467	84	61	8	4675769	4664993	0.5088
F07-B-Jul	204	360539	16264.1	52860.5	663	147256	328	120	10	5334612	5238004	0.5025
C98	201	371988	18152.9	55221.9	744	148119	298	117	11	5409561	5323548	0.5031
34-5P	204	374726	18859.4	56789.1	744	160490	283	114	10	5337215	5257821	0.5029
C73	204	374739	18535.9	57425.2	711	149400	290	117	9	5375421	5294590	0.5022
40-2013-J4	202	374751	18248	54988.1	775	148119	294	122	11	5364921	5284808	0.503
C126	202	374747	20117.6	58113.6	851	149465	264	115	10	5311056	5239561	0.5026
C115	204	395403	18518.2	56282.8	711	148119	294	118	10	5444346	5362031	0.5028
C69	200	374714	17269.8	54492	711	148372	308	117	10	5319085	5228566	0.5027
C56	204	374750	18098.1	55347	688	147444	295	114	10	5338930	5254291	0.5029
C91	204	374751	17941	56720.8	660	148621	303	117	10	5436130	5351258	0.5013
30-2014-C44	204	425151	51330.1	84164.5	6197	181241	92	68	9	4722368	4710991	0.5091
C104	204	368605	17792.1	54608.3	744	149182	302	122	10	5373222	5287762	0.5022
C38	202	505287	16781.7	56274.6	694	148119	319	124	9	5353350	5261935	0.5018
F4-A	214	386673	35703.6	70239.2	1732	195793	140	84	10	4998500	4970490	0.5053
13-2015-C28	204	374762	18204	56100.3	768	154270	292	119	10	5315556	5231001	0.503
K5-1S-Ind	204	374751	17529.9	55385	679	163218	304	115	10	5329087	5239126	0.503
C39	202	419989	18672.5	57993.5	744	146357	286	117	10	5340338	5261795	0.5029
F41-A	214	386673	33771.7	67515.6	1998	153571	148	91	11	4998216	4969635	0.5053
C85	204	376293	19574.3	58116.7	730	148119	271	110	10	5304635	5230367	0.5027
C103	201	374745	17418.3	55270.1	698	160344	303	116	10	5277739	5189480	0.5027
C37	204	374751	18867.7	57403.8	738	160459	280	113	10	5282954	5204801	0.5027
C43	204	360538	18778.9	53889.2	775	149179	287	120	11	5389550	5311439	0.5027
C48	200	374770	20348.3	54604.2	956	147308	269	127	12	5473701	5403228	0.5016
C60	204	374756	19541.9	57244.1	779	148119	272	115	10	5315406	5241070	0.5021
28-2013-J-8	204	374751	18405.1	56287.4	660	149182	288	110	10	5300661	5219144	0.5027
C64	200	374705	20291.2	57188.1	776	183739	266	116	11	5397460	5327290	0.5028
29-41P	202	374756	18539.3	58306.8	688	160459	286	110	9	5302253	5219822	0.5027
C112	202	649321	18210.4	60908.1	747	160460	292	118	9	5317431	5234483	0.503
C57	204	612754	18368.5	59199.9	732	156317	294	125	10	5400341	5320451	0.5025
C94	202	374759	18666	56410.4	779	148119	286	121	10	5338464	5260846	0.5029
C61	200	374757	16592.5	52919.5	698	149179	323	126	10	5359364	5265856	0.5029
C127	204	374748	20130.2	55845.4	851	148118	262	116	11	5274108	5205599	0.5027
C97	203	374749	17382.1	55597.8	735	200490	305	118	9	5301539	5211863	0.5027
C95	203	374749	17724.2	56087.1	765	200490	299	119	9	5299525	5212131	0.5027
C123	200	611495	17829.5	59378	744	183880	302	123	9	5384511	5298908	0.5023
C113	204	431615	21201.8	61706.8	855	218138	257	119	9	5448867	5383810	0.5026
C110	202	393854	17473.4	56636.8	711	146357	310	126	9	5416751	5329495	0.5031
C120	202	374745	17576.7	51840.6	679	148119	303	120	11	5325731	5241990	0.503
C114	202	399088	17424	56597.9	730	183963	307	115	9	5349183	5253983	0.5028
C53	202	374780	19040.3	56510.1	789	148119	278	118	10	5293204	5215586	0.5027
C109	200	612851	16780.1	56262	735	146348	322	134	11	5403204	5314517	0.5027
C117	202	374753	20834.4	58741.4	789	148876	255	109	10	5312776	5241047	0.503
C122	201	613148	18618.5	62946.6	721	145229	292	117	9	5436587	5354532	0.5011
C118	204	374749	18712.2	56969.9	770	160454	283	117	10	5295557	5217508	0.5027
C83	202	418791	18217.6	56682.3	730	149182	291	118	10	5301324	5220757	0.5027
C72	202	374761	18221.7	55845.5	706	148873	291	116	10	5302525	5218796	0.5028
C74	202	374750	17673.5	55161.2	688	147444	302	119	10	5337405	5252412	0.5029
C55	202	393854	18376.9	58420.1	744	160454	292	116	9	5366042	5283060	0.5031
sigma1-9-B60-G1	204	374639	21440.5	60172.2	851	148876	246	112	10	5274360	5212561	0.5028
C49	204	374662	14644.1	50232.7	678	180286	366	138	10	5359739	5250352	0.5022
beta1-22-B56-E6	204	362291	16601.9	51169.7	694	147255	324	121	11	5379021	5280827	0.5027
alpha2-36-B58-B7	202	374699	13965.8	48563.8	645	148119	383	130	11	5348888	5230941	0.5032
omega1-38.fastq	204	418766	20287.8	59528.4	851	148119	260	117	10	5274834	5208465	0.5028
theta2-26-B59-H1	204	399495	18533.2	57024.5	744	149465	288	118	10	5337553	5256907	0.5029
D41-B	212	281194	45316.4	68498	8696	139351	110	77	13	4984803	4968281	0.5074
F24-B	212	283613	48406.1	69858.1	14647	139351	103	74	13	4985828	4970738	0.5074
D26-B	202	374726	18459.3	55864.1	707	148119	287	114	10	5297821	5215942	0.5027
C58	204	374762	17843.3	54894	711	148119	297	115	11	5299452	5213844	0.5027
09-2015-C-10	204	374736	18396.7	56334	688	149182	288	113	10	5298248	5217137	0.5027
13-2015-C-39	202	361862	18386.3	51147.4	803	146736	295	125	12	5423963	5340521	0.5017
15-2015-J-19	204	374757	17470.6	54579.1	698	149471	305	117	10	5328541	5239727	0.5028
07-2015-J-26	204	374762	16606	51953.9	707	148119	322	127	11	5347136	5255803	0.5028
13-2015-C-10	206	325076	32864.8	68677.2	1443	195793	153	87	10	5028317	4996026	0.5051
C96	203	374749	17487.7	55391.9	774	200490	303	120	9	5298757	5208953	0.5027
C90	204	361702	18088.4	54417	730	145015	297	120	11	5372252	5289913	0.5023
C51	202	374745	17424.1	54702.2	660	148876	304	115	10	5296916	5210242	0.5028
C100	204	374747	17814.5	53538.1	738	149181	298	118	11	5308730	5224469	0.5026
C105	202	362231	17705.9	50828.9	730	148119	309	125	12	5471126	5383644	0.5021
C86	200	374663	17167.2	53028.3	814	183727	314	133	10	5390489	5302941	0.5017
C124	201	613651	19588.3	64317	775	148119	271	119	9	5308435	5241311	0.5028
C84	202	663194	15153	58690.3	638	183962	356	127	8	5394473	5289902	0.5021
C67	200	649758	21347.7	68129.6	852	200388	249	115	8	5315574	5253558	0.503
C121	201	611486	15824.4	55563.1	732	146282	339	133	10	5364454	5266606	0.5017
C50	202	374751	17327.3	54413.8	667	148119	308	117	10	5336825	5248341	0.5029
C89	204	374753	16234.3	52919.7	679	147444	330	128	10	5357322	5261528	0.5029
C54	204	374751	17663.5	54651.8	679	146357	300	115	10	5299043	5213820	0.5027
C81	204	374843	19651.6	57791.1	744	148614	271	111	10	5325593	5249973	0.503
C92	204	374747	18104.8	55702.7	730	148119	295	119	10	5340932	5258058	0.5029
C70	204	374751	17968.7	55386.7	679	148119	297	115	10	5336694	5252503	0.502
C88	201	508768	19250.1	58851.6	791	145360	276	124	10	5313036	5242115	0.5019
C99	201	374756	16104.8	52528.6	694	149420	330	116	10	5314573	5210739	0.5028
C71	204	374759	17853.9	55164.9	711	148119	299	118	10	5338325	5254684	0.5019
C52	204	398952	17482	53220.5	698	145031	306	119	11	5349503	5262108	0.5027
C75	204	374756	18280.6	55985.8	775	148119	290	114	10	5301380	5216304	0.5027
C36	200	374733	17757.1	53866.4	738	145031	302	124	11	5362651	5278668	0.5026
C42	202	374762	18933.1	56852.8	744	149466	282	113	10	5339143	5257377	0.5029
C76	204	374759	18511.3	55483.4	738	145031	292	119	11	5405288	5324991	0.502
