# Supplementary material for: Genomic Analysis of Shiga Toxin-Producing E. coli O157 Cattle and Clinical Isolates from Alberta, Canada
Source: Toxins (Basel). 2022 Aug 31;14(9):603. doi: 10.3390/toxins14090603 (PMC9505746; doi:10.3390/toxins14090603)
Supplement: Supplementary file 1 [file toxins-14-00603-s001.zip › Table S3.xlsx]

## Sheet: Sheet1
Bacterial isolate	Species	O-type	H-type	Serotype	QC	Evidence	GeneScores	AlleleKeys	GeneIdentities(%)	GeneCoverages(%)	GeneContigNames	GeneRanges	GeneLengths	Database
theta2-26-B59-H1	Escherichia coli	O157	H7	O157:H7	PASS (REPORTABLE)	Based on 3 allele(s)	wzx:1;wzy:1;fliC:1;	O157-1-wzx-origin;O157-118-wzy;H7-1-fliC-origin;	100;100;100;	100;100;100;	gnl;gnl;gnl;	110860-112251;108992-110158;11297-13054;	1392;1167;1758;	v1.0 (11-03-2020)
C125	Escherichia coli	O157	H7	O157:H7	PASS (REPORTABLE)	Based on 3 allele(s)	wzx:1;wzy:1;fliC:1;	O157-1-wzx-origin;O157-118-wzy;H7-1-fliC-origin;	100;100;100;	100;100;100;	gnl;gnl;gnl;	110024-111415;108156-109322;43946-45703;	1392;1167;1758;	v1.0 (11-03-2020)
sigma1-9-B60-G1	Escherichia coli O157:H7 str. 08-3037	O157	H7	O157:H7	PASS (REPORTABLE)	Based on 3 allele(s)	wzx:1;wzy:1;fliC:1;	O157-1-wzx-origin;O157-118-wzy;H7-1-fliC-origin;	100;100;100;	100;100;100;	gnl;gnl;gnl;	106178-107569;104310-105476;43885-45642;	1392;1167;1758;	v1.0 (11-03-2020)
C124	Escherichia coli	O157	H7	O157:H7	PASS (REPORTABLE)	Based on 3 allele(s)	wzx:1;wzy:1;fliC:1;	O157-1-wzx-origin;O157-118-wzy;H7-1-fliC-origin;	100;100;100;	100;100;100;	gnl;gnl;gnl;	27920-29311;30013-31179;11297-13054;	1392;1167;1758;	v1.0 (11-03-2020)
C123	Escherichia coli EC4439	O157	H7	O157:H7	PASS (REPORTABLE)	Based on 3 allele(s)	wzx:1;wzy:1;fliC:1;	O157-1-wzx-origin;O157-118-wzy;H7-1-fliC-origin;	100;100;100;	100;100;100;	gnl;gnl;gnl;	30266-31657;32359-33525;43946-45703;	1392;1167;1758;	v1.0 (11-03-2020)
C122	Escherichia coli	O157	H7	O157:H7	PASS (REPORTABLE)	Based on 3 allele(s)	wzx:1;wzy:1;fliC:1;	O157-1-wzx-origin;O157-118-wzy;H7-1-fliC-origin;	100;100;100;	100;100;100;	gnl;gnl;gnl;	30266-31657;32359-33525;11297-13054;	1392;1167;1758;	v1.0 (11-03-2020)
C121	Escherichia coli WC1	O157	H7	O157:H7	PASS (REPORTABLE)	Based on 3 allele(s)	wzx:1;wzy:1;fliC:1;	O157-1-wzx-origin;O157-118-wzy;H7-1-fliC-origin;	100;100;100;	100;100;100;	gnl;gnl;gnl;	30265-31656;32358-33524;43946-45703;	1392;1167;1758;	v1.0 (11-03-2020)
C120	Escherichia coli	O157	H7	O157:H7	PASS (REPORTABLE)	Based on 3 allele(s)	wzx:1;wzy:1;fliC:1;	O157-1-wzx-origin;O157-118-wzy;H7-1-fliC-origin;	100;100;100;	100;100;100;	gnl;gnl;gnl;	37215-38606;39308-40474;43935-45692;	1392;1167;1758;	v1.0 (11-03-2020)
C119	Escherichia coli	O157	H7	O157:H7	PASS (REPORTABLE)	Based on 3 allele(s)	wzx:1;wzy:1;fliC:1;	O157-1-wzx-origin;O157-118-wzy;H7-1-fliC-origin;	100;100;100;	100;100;100;	gnl;gnl;gnl;	110857-112248;108989-110155;43946-45703;	1392;1167;1758;	v1.0 (11-03-2020)
C118	Escherichia coli PA5	O157	H7	O157:H7	PASS (REPORTABLE)	Based on 3 allele(s)	wzx:1;wzy:1;fliC:1;	O157-1-wzx-origin;O157-118-wzy;H7-1-fliC-origin;	100;100;100;	100;100;100;	gnl;gnl;gnl;	106178-107569;104310-105476;43946-45703;	1392;1167;1758;	v1.0 (11-03-2020)
C117	Escherichia coli O157:H7 str. 2011EL-2096	O157	H7	O157:H7	PASS (REPORTABLE)	Based on 3 allele(s)	wzx:1;wzy:1;fliC:1;	O157-1-wzx-origin;O157-118-wzy;H7-1-fliC-origin;	100;100;100;	100;100;100;	gnl;gnl;gnl;	106176-107567;104308-105474;43884-45641;	1392;1167;1758;	v1.0 (11-03-2020)
C116	Escherichia coli	O157	H7	O157:H7	PASS (REPORTABLE)	Based on 3 allele(s)	wzx:1;wzy:1;fliC:1;	O157-1-wzx-origin;O157-118-wzy;H7-1-fliC-origin;	100;100;100;	100;100;100;	gnl;gnl;gnl;	106180-107571;104312-105478;43946-45703;	1392;1167;1758;	v1.0 (11-03-2020)
C115	Escherichia coli PA49	O157	H7	O157:H7	PASS (REPORTABLE)	Based on 3 allele(s)	wzx:1;wzy:1;fliC:1;	O157-1-wzx-origin;O157-118-wzy;H7-1-fliC-origin;	100;100;100;	100;100;100;	gnl;gnl;gnl;	110015-111406;108147-109313;43884-45641;	1392;1167;1758;	v1.0 (11-03-2020)
C114	Escherichia coli	O157	H7	O157:H7	PASS (REPORTABLE)	Based on 3 allele(s)	wzx:1;wzy:1;fliC:1;	O157-1-wzx-origin;O157-118-wzy;H7-1-fliC-origin;	100;100;100;	100;100;100;	gnl;gnl;gnl;	106167-107558;104299-105465;43946-45703;	1392;1167;1758;	v1.0 (11-03-2020)
C113	Escherichia coli	O157	H7	O157:H7	PASS (REPORTABLE)	Based on 3 allele(s)	wzx:1;wzy:1;fliC:1;	O157-1-wzx-origin;O157-118-wzy;H7-1-fliC-origin;	100;100;100;	100;100;100;	gnl;gnl;gnl;	37215-38606;39308-40474;11297-13054;	1392;1167;1758;	v1.0 (11-03-2020)
C112	Escherichia coli O157:H7 str. 2011EL-2093	O157	H7	O157:H7	PASS (REPORTABLE)	Based on 3 allele(s)	wzx:1;wzy:1;fliC:1;	O157-1-wzx-origin;O157-118-wzy;H7-1-fliC-origin;	100;100;100;	100;100;100;	gnl;gnl;gnl;	37216-38607;39309-40475;43946-45703;	1392;1167;1758;	v1.0 (11-03-2020)
C111	Escherichia coli O157:H7 str. 08-4169	O157	H7	O157:H7	PASS (REPORTABLE)	Based on 3 allele(s)	wzx:1;wzy:1;fliC:1;	O157-1-wzx-origin;O157-118-wzy;H7-1-fliC-origin;	100;100;100;	100;100;100;	gnl;gnl;gnl;	110820-112211;108952-110118;43946-45703;	1392;1167;1758;	v1.0 (11-03-2020)
C110	Escherichia coli	O157	H7	O157:H7	PASS (REPORTABLE)	Based on 3 allele(s)	wzx:1;wzy:1;fliC:1;	O157-1-wzx-origin;O157-118-wzy;H7-1-fliC-origin;	100;100;100;	100;100;100;	gnl;gnl;gnl;	106180-107571;104312-105478;348152-349909;	1392;1167;1758;	v1.0 (11-03-2020)
C109	Escherichia coli B93	O157	H7	O157:H7	PASS (REPORTABLE)	Based on 3 allele(s)	wzx:1;wzy:1;fliC:1;	O157-1-wzx-origin;O157-118-wzy;H7-1-fliC-origin;	100;100;100;	100;100;100;	gnl;gnl;gnl;	65558-66949;63690-64856;43946-45703;	1392;1167;1758;	v1.0 (11-03-2020)
C108	Escherichia coli 8.2524	O157	H7	O157:H7	PASS (REPORTABLE)	Based on 3 allele(s)	wzx:1;wzy:1;fliC:1;	O157-1-wzx-origin;O157-118-wzy;H7-1-fliC-origin;	100;100;100;	100;100;100;	gnl;gnl;gnl;	142800-144191;140932-142098;147762-149519;	1392;1167;1758;	v1.0 (11-03-2020)
C107	Escherichia coli B93	O157	H7	O157:H7	PASS (REPORTABLE)	Based on 3 allele(s)	wzx:1;wzy:1;fliC:1;	O157-1-wzx-origin;O157-118-wzy;H7-1-fliC-origin;	100;100;100;	100;100;100;	gnl;gnl;gnl;	65558-66949;63690-64856;19710-21467;	1392;1167;1758;	v1.0 (11-03-2020)
C106	Escherichia coli PA5	O157	H7	O157:H7	PASS (REPORTABLE)	Based on 3 allele(s)	wzx:1;wzy:1;fliC:1;	O157-1-wzx-origin;O157-118-wzy;H7-1-fliC-origin;	100;100;100;	100;100;100;	gnl;gnl;gnl;	37215-38606;39308-40474;43947-45704;	1392;1167;1758;	v1.0 (11-03-2020)
C105	Escherichia coli PA49	O157	H7	O157:H7	PASS (REPORTABLE)	Based on 3 allele(s)	wzx:1;wzy:1;fliC:1;	O157-1-wzx-origin;O157-118-wzy;H7-1-fliC-origin;	100;100;100;	100;100;100;	gnl;gnl;gnl;	110857-112248;108989-110155;43947-45704;	1392;1167;1758;	v1.0 (11-03-2020)
C104	Escherichia coli	O157	H7	O157:H7	PASS (REPORTABLE)	Based on 3 allele(s)	wzx:1;wzy:1;fliC:1;	O157-1-wzx-origin;O157-118-wzy;H7-1-fliC-origin;	100;100;100;	100;100;100;	gnl;gnl;gnl;	110860-112251;108992-110158;11297-13054;	1392;1167;1758;	v1.0 (11-03-2020)
C103	Escherichia coli O157:H7	O157	H7	O157:H7	PASS (REPORTABLE)	Based on 3 allele(s)	wzx:1;wzy:1;fliC:1;	O157-1-wzx-origin;O157-118-wzy;H7-1-fliC-origin;	100;100;100;	100;100;100;	gnl;gnl;gnl;	110018-111409;108150-109316;43946-45703;	1392;1167;1758;	v1.0 (11-03-2020)
C102	Escherichia coli	O157	H7	O157:H7	PASS (REPORTABLE)	Based on 3 allele(s)	wzx:1;wzy:1;fliC:1;	O157-1-wzx-origin;O157-118-wzy;H7-1-fliC-origin;	100;100;100;	100;100;100;	gnl;gnl;gnl;	106180-107571;104312-105478;43946-45703;	1392;1167;1758;	v1.0 (11-03-2020)
C101	Escherichia coli PA5	O157	H7	O157:H7	PASS (REPORTABLE)	Based on 3 allele(s)	wzx:1;wzy:1;fliC:1;	O157-1-wzx-origin;O157-118-wzy;H7-1-fliC-origin;	100;100;100;	100;100;100;	gnl;gnl;gnl;	37215-38606;39308-40474;43946-45703;	1392;1167;1758;	v1.0 (11-03-2020)
C100	Escherichia coli O157:H7 str. EDL933	O157	H7	O157:H7	PASS (REPORTABLE)	Based on 3 allele(s)	wzx:1;wzy:1;fliC:1;	O157-1-wzx-origin;O157-118-wzy;H7-1-fliC-origin;	100;100;100;	100;100;100;	gnl;gnl;gnl;	110817-112208;108949-110115;43946-45703;	1392;1167;1758;	v1.0 (11-03-2020)
C99	Escherichia coli	O157	H7	O157:H7	PASS (REPORTABLE)	Based on 3 allele(s)	wzx:1;wzy:1;fliC:1;	O157-1-wzx-origin;O157-118-wzy;H7-1-fliC-origin;	100;100;100;	100;100;100;	gnl;gnl;gnl;	110814-112205;108946-110112;147768-149525;	1392;1167;1758;	v1.0 (11-03-2020)
C98	Escherichia coli PA5	O157	H7	O157:H7	PASS (REPORTABLE)	Based on 3 allele(s)	wzx:1;wzy:1;fliC:1;	O157-1-wzx-origin;O157-118-wzy;H7-1-fliC-origin;	100;100;100;	100;100;100;	gnl;gnl;gnl;	37217-38608;39310-40476;43946-45703;	1392;1167;1758;	v1.0 (11-03-2020)
C97	Escherichia coli O157:H7	O157	H7	O157:H7	PASS (REPORTABLE)	Based on 3 allele(s)	wzx:1;wzy:1;fliC:1;	O157-1-wzx-origin;O157-118-wzy;H7-1-fliC-origin;	100;100;100;	100;100;100;	gnl;gnl;gnl;	255046-256437;253178-254344;80857-82614;	1392;1167;1758;	v1.0 (11-03-2020)
C96	Escherichia coli O157:H7	O157	H7	O157:H7	PASS (REPORTABLE)	Based on 3 allele(s)	wzx:1;wzy:1;fliC:1;	O157-1-wzx-origin;O157-118-wzy;H7-1-fliC-origin;	100;100;100;	100;100;100;	gnl;gnl;gnl;	37215-38606;39308-40474;80857-82614;	1392;1167;1758;	v1.0 (11-03-2020)
C95	Escherichia coli O157:H7	O157	H7	O157:H7	PASS (REPORTABLE)	Based on 3 allele(s)	wzx:1;wzy:1;fliC:1;	O157-1-wzx-origin;O157-118-wzy;H7-1-fliC-origin;	100;100;100;	100;100;100;	gnl;gnl;gnl;	37215-38606;39308-40474;43946-45703;	1392;1167;1758;	v1.0 (11-03-2020)
C94	Escherichia coli O157:H7 str. F6751	O157	H7	O157:H7	PASS (REPORTABLE)	Based on 3 allele(s)	wzx:1;wzy:1;fliC:1;	O157-1-wzx-origin;O157-118-wzy;H7-1-fliC-origin;	100;100;100;	100;100;100;	gnl;gnl;gnl;	110012-111403;108144-109310;43946-45703;	1392;1167;1758;	v1.0 (11-03-2020)
pie1-32-B58-A2	Escherichia coli	O157	H7	O157:H7	PASS (REPORTABLE)	Based on 3 allele(s)	wzx:1;wzy:1;fliC:1;	O157-1-wzx-origin;O157-118-wzy;H7-1-fliC-origin;	100;100;100;	100;100;100;	gnl;gnl;gnl;	37216-38607;39309-40475;374270-376027;	1392;1167;1758;	v1.0 (11-03-2020)
omega1-38	Escherichia coli O157:H7 str. 08-3037	O157	H7	O157:H7	PASS (REPORTABLE)	Based on 3 allele(s)	wzx:1;wzy:1;fliC:1;	O157-1-wzx-origin;O157-118-wzy;H7-1-fliC-origin;	100;100;100;	100;100;100;	gnl;gnl;gnl;	37216-38607;39309-40475;43885-45642;	1392;1167;1758;	v1.0 (11-03-2020)
C93	Escherichia coli O157:H7 str. F6751	O157	H7	O157:H7	PASS (REPORTABLE)	Based on 3 allele(s)	wzx:1;wzy:1;fliC:1;	O157-1-wzx-origin;O157-118-wzy;H7-1-fliC-origin;	100;100;100;	100;100;100;	gnl;gnl;gnl;	106180-107571;104312-105478;11297-13054;	1392;1167;1758;	v1.0 (11-03-2020)
C92	Escherichia coli	O157	H7	O157:H7	PASS (REPORTABLE)	Based on 3 allele(s)	wzx:1;wzy:1;fliC:1;	O157-1-wzx-origin;O157-118-wzy;H7-1-fliC-origin;	100;100;100;	100;100;100;	gnl;gnl;gnl;	110012-111403;108144-109310;43946-45703;	1392;1167;1758;	v1.0 (11-03-2020)
C91	Escherichia coli PA23	O157	H7	O157:H7	PASS (REPORTABLE)	Based on 3 allele(s)	wzx:1;wzy:1;fliC:1;	O157-1-wzx-origin;O157-118-wzy;H7-1-fliC-origin;	100;100;100;	100;100;100;	gnl;gnl;gnl;	37215-38606;39308-40474;43947-45704;	1392;1167;1758;	v1.0 (11-03-2020)
C90	Escherichia coli PA5	O157	H7	O157:H7	PASS (REPORTABLE)	Based on 3 allele(s)	wzx:1;wzy:1;fliC:1;	O157-1-wzx-origin;O157-118-wzy;H7-1-fliC-origin;	100;100;100;	100;100;100;	gnl;gnl;gnl;	82915-84306;81047-82213;43946-45703;	1392;1167;1758;	v1.0 (11-03-2020)
C89	Escherichia coli	O157	H7	O157:H7	PASS (REPORTABLE)	Based on 3 allele(s)	wzx:1;wzy:1;fliC:1;	O157-1-wzx-origin;O157-118-wzy;H7-1-fliC-origin;	100;100;100;	100;100;100;	gnl;gnl;gnl;	110012-111403;108144-109310;43946-45703;	1392;1167;1758;	v1.0 (11-03-2020)
C88	Escherichia coli	O157	H7	O157:H7	PASS (REPORTABLE)	Based on 3 allele(s)	wzx:1;wzy:1;fliC:1;	O157-1-wzx-origin;O157-118-wzy;H7-1-fliC-origin;	100;100;100;	100;100;100;	gnl;gnl;gnl;	33537-34928;35630-36796;43884-45641;	1392;1167;1758;	v1.0 (11-03-2020)
C87	Escherichia coli	O157	H7	O157:H7	PASS (REPORTABLE)	Based on 3 allele(s)	wzx:1;wzy:1;fliC:1;	O157-1-wzx-origin;O157-118-wzy;H7-1-fliC-origin;	100;100;100;	100;100;100;	gnl;gnl;gnl;	33551-34942;35644-36810;43884-45641;	1392;1167;1758;	v1.0 (11-03-2020)
C86	Escherichia coli EC1870	O157	H7	O157:H7	PASS (REPORTABLE)	Based on 3 allele(s)	wzx:1;wzy:1;fliC:1;	O157-1-wzx-origin;O157-118-wzy;H7-1-fliC-origin;	100;100;100;	100;100;100;	gnl;gnl;gnl;	30265-31656;32358-33524;43946-45703;	1392;1167;1758;	v1.0 (11-03-2020)
C85	Escherichia coli PA5	O157	H7	O157:H7	PASS (REPORTABLE)	Based on 3 allele(s)	wzx:1;wzy:1;fliC:1;	O157-1-wzx-origin;O157-118-wzy;H7-1-fliC-origin;	100;100;100;	100;100;100;	gnl;gnl;gnl;	106180-107571;104312-105478;43946-45703;	1392;1167;1758;	v1.0 (11-03-2020)
C84	Escherichia coli PA23	O157	H7	O157:H7	PASS (REPORTABLE)	Based on 3 allele(s)	wzx:1;wzy:1;fliC:1;	O157-1-wzx-origin;O157-118-wzy;H7-1-fliC-origin;	100;100;100;	100;100;100;	gnl;gnl;gnl;	106166-107557;104298-105464;43946-45703;	1392;1167;1758;	v1.0 (11-03-2020)
C83	Escherichia coli PA5	O157	H7	O157:H7	PASS (REPORTABLE)	Based on 3 allele(s)	wzx:1;wzy:1;fliC:1;	O157-1-wzx-origin;O157-118-wzy;H7-1-fliC-origin;	100;100;100;	100;100;100;	gnl;gnl;gnl;	110866-112257;108998-110164;373089-374846;	1392;1167;1758;	v1.0 (11-03-2020)
C82	Escherichia coli EC1848	O157	H7	O157:H7	PASS (REPORTABLE)	Based on 3 allele(s)	wzx:1;wzy:1;fliC:1;	O157-1-wzx-origin;O157-118-wzy;H7-1-fliC-origin;	100;100;100;	100;100;100;	gnl;gnl;gnl;	142826-144217;140958-142124;11297-13054;	1392;1167;1758;	v1.0 (11-03-2020)
C35	Escherichia coli PA5	O157	H7	O157:H7	PASS (REPORTABLE)	Based on 3 allele(s)	wzx:1;wzy:1;fliC:1;	O157-1-wzx-origin;O157-118-wzy;H7-1-fliC-origin;	100;100;100;	100;100;100;	gnl;gnl;gnl;	110012-111403;108144-109310;43946-45703;	1392;1167;1758;	v1.0 (11-03-2020)
C81	Escherichia coli	O157	H7	O157:H7	PASS (REPORTABLE)	Based on 3 allele(s)	wzx:1;wzy:1;fliC:1;	O157-1-wzx-origin;O157-118-wzy;H7-1-fliC-origin;	100;100;100;	100;100;100;	gnl;gnl;gnl;	110012-111403;108144-109310;43948-45705;	1392;1167;1758;	v1.0 (11-03-2020)
C34	Escherichia coli	O157	H7	O157:H7	PASS (REPORTABLE)	Based on 3 allele(s)	wzx:1;wzy:1;fliC:1;	O157-1-wzx-origin;O157-118-wzy;H7-1-fliC-origin;	100;100;100;	100;100;100;	gnl;gnl;gnl;	30266-31657;32359-33525;11298-13055;	1392;1167;1758;	v1.0 (11-03-2020)
C33	Escherichia coli	O157	H7	O157:H7	PASS (REPORTABLE)	Based on 3 allele(s)	wzx:1;wzy:1;fliC:1;	O157-1-wzx-origin;O157-118-wzy;H7-1-fliC-origin;	100;100;100;	100;100;100;	gnl;gnl;gnl;	106192-107583;104324-105490;187076-188833;	1392;1167;1758;	v1.0 (11-03-2020)
C32	Escherichia coli PA5	O157	H7	O157:H7	PASS (REPORTABLE)	Based on 3 allele(s)	wzx:1;wzy:1;fliC:1;	O157-1-wzx-origin;O157-118-wzy;H7-1-fliC-origin;	100;100;100;	100;100;100;	gnl;gnl;gnl;	37215-38606;39308-40474;43947-45704;	1392;1167;1758;	v1.0 (11-03-2020)
C31	Escherichia coli O157:H7	O157	H7	O157:H7	PASS (REPORTABLE)	Based on 3 allele(s)	wzx:1;wzy:1;fliC:1;	O157-1-wzx-origin;O157-118-wzy;H7-1-fliC-origin;	100;100;100;	100;100;100;	gnl;gnl;gnl;	37231-38622;39324-40490;147768-149525;	1392;1167;1758;	v1.0 (11-03-2020)
C80	Escherichia coli PA49	O157	H7	O157:H7	PASS (REPORTABLE)	Based on 3 allele(s)	wzx:1;wzy:1;fliC:1;	O157-1-wzx-origin;O157-118-wzy;H7-1-fliC-origin;	100;100;100;	100;100;100;	gnl;gnl;gnl;	106187-107578;104319-105485;32909-34666;	1392;1167;1758;	v1.0 (11-03-2020)
C79	Escherichia coli PA5	O157	H7	O157:H7	PASS (REPORTABLE)	Based on 3 allele(s)	wzx:1;wzy:1;fliC:1;	O157-1-wzx-origin;O157-118-wzy;H7-1-fliC-origin;	100;100;100;	100;100;100;	gnl;gnl;gnl;	110012-111403;108144-109310;43946-45703;	1392;1167;1758;	v1.0 (11-03-2020)
C78	Escherichia coli PA49	O157	H7	O157:H7	PASS (REPORTABLE)	Based on 3 allele(s)	wzx:1;wzy:1;fliC:1;	O157-1-wzx-origin;O157-118-wzy;H7-1-fliC-origin;	100;100;100;	100;100;100;	gnl;gnl;gnl;	37215-38606;39308-40474;32909-34666;	1392;1167;1758;	v1.0 (11-03-2020)
C30	Escherichia coli PA5	O157	H7	O157:H7	PASS (REPORTABLE)	Based on 3 allele(s)	wzx:1;wzy:1;fliC:1;	O157-1-wzx-origin;O157-118-wzy;H7-1-fliC-origin;	100;100;100;	100;100;100;	gnl;gnl;gnl;	106186-107577;104318-105484;43946-45703;	1392;1167;1758;	v1.0 (11-03-2020)
C77	Escherichia coli O157:H7 str. 2011EL-2096	O157	H7	O157:H7	PASS (REPORTABLE)	Based on 3 allele(s)	wzx:1;wzy:1;fliC:1;	O157-1-wzx-origin;O157-118-wzy;H7-1-fliC-origin;	100;100;100;	100;100;100;	gnl;gnl;gnl;	37216-38607;39309-40475;43947-45704;	1392;1167;1758;	v1.0 (11-03-2020)
C76	Escherichia coli PA5	O157	H7	O157:H7	PASS (REPORTABLE)	Based on 3 allele(s)	wzx:1;wzy:1;fliC:1;	O157-1-wzx-origin;O157-118-wzy;H7-1-fliC-origin;	100;100;100;	100;100;100;	gnl;gnl;gnl;	37215-38606;39308-40474;43946-45703;	1392;1167;1758;	v1.0 (11-03-2020)
C75	Escherichia coli O157:H7 str. EDL933	O157	H7	O157:H7	PASS (REPORTABLE)	Based on 3 allele(s)	wzx:1;wzy:1;fliC:1;	O157-1-wzx-origin;O157-118-wzy;H7-1-fliC-origin;	100;100;100;	100;100;100;	gnl;gnl;gnl;	106180-107571;104312-105478;43946-45703;	1392;1167;1758;	v1.0 (11-03-2020)
C74	Escherichia coli	O157	H7	O157:H7	PASS (REPORTABLE)	Based on 3 allele(s)	wzx:1;wzy:1;fliC:1;	O157-1-wzx-origin;O157-118-wzy;H7-1-fliC-origin;	100;100;100;	100;100;100;	gnl;gnl;gnl;	110012-111403;108144-109310;11297-13054;	1392;1167;1758;	v1.0 (11-03-2020)
C73	Escherichia coli O157:H7 str. F6751	O157	H7	O157:H7	PASS (REPORTABLE)	Based on 3 allele(s)	wzx:1;wzy:1;fliC:1;	O157-1-wzx-origin;O157-118-wzy;H7-1-fliC-origin;	100;100;100;	100;100;100;	gnl;gnl;gnl;	37216-38607;39309-40475;43946-45703;	1392;1167;1758;	v1.0 (11-03-2020)
C72	Escherichia coli O157:H7 str. H2498	O157	H7	O157:H7	PASS (REPORTABLE)	Based on 3 allele(s)	wzx:1;wzy:1;fliC:1;	O157-1-wzx-origin;O157-118-wzy;H7-1-fliC-origin;	100;100;100;	100;100;100;	gnl;gnl;gnl;	37214-38605;39307-40473;43946-45703;	1392;1167;1758;	v1.0 (11-03-2020)
C71	Escherichia coli PA5	O157	H7	O157:H7	PASS (REPORTABLE)	Based on 3 allele(s)	wzx:1;wzy:1;fliC:1;	O157-1-wzx-origin;O157-118-wzy;H7-1-fliC-origin;	100;100;100;	100;100;100;	gnl;gnl;gnl;	106186-107577;104318-105484;43946-45703;	1392;1167;1758;	v1.0 (11-03-2020)
C70	Escherichia coli PA5	O157	H7	O157:H7	PASS (REPORTABLE)	Based on 3 allele(s)	wzx:1;wzy:1;fliC:1;	O157-1-wzx-origin;O157-118-wzy;H7-1-fliC-origin;	100;100;100;	100;100;100;	gnl;gnl;gnl;	37215-38606;39308-40474;11297-13054;	1392;1167;1758;	v1.0 (11-03-2020)
C69	Escherichia coli PA5	O157	H7	O157:H7	PASS (REPORTABLE)	Based on 3 allele(s)	wzx:1;wzy:1;fliC:1;	O157-1-wzx-origin;O157-118-wzy;H7-1-fliC-origin;	100;100;100;	100;100;100;	gnl;gnl;gnl;	106180-107571;104312-105478;11284-13041;	1392;1167;1758;	v1.0 (11-03-2020)
C68	Escherichia coli PA32	O157	H7	O157:H7	PASS (REPORTABLE)	Based on 3 allele(s)	wzx:1;wzy:1;fliC:1;	O157-1-wzx-origin;O157-118-wzy;H7-1-fliC-origin;	100;100;100;	100;100;100;	gnl;gnl;gnl;	37215-38606;39308-40474;147768-149525;	1392;1167;1758;	v1.0 (11-03-2020)
C67	Escherichia coli O157:H7 str. 2011EL-2093	O157	H7	O157:H7	PASS (REPORTABLE)	Based on 3 allele(s)	wzx:1;wzy:1;fliC:1;	O157-1-wzx-origin;O157-118-wzy;H7-1-fliC-origin;	100;100;100;	100;100;100;	gnl;gnl;gnl;	37216-38607;39309-40475;43885-45642;	1392;1167;1758;	v1.0 (11-03-2020)
C66	Escherichia coli PA42	O157	H7	O157:H7	PASS (REPORTABLE)	Based on 3 allele(s)	wzx:1;wzy:1;fliC:1;	O157-1-wzx-origin;O157-118-wzy;H7-1-fliC-origin;	100;100;100;	100;100;100;	gnl;gnl;gnl;	88146-89537;86278-87444;32413-34170;	1392;1167;1758;	v1.0 (11-03-2020)
C65	Escherichia coli	O157	H7	O157:H7	PASS (REPORTABLE)	Based on 3 allele(s)	wzx:1;wzy:1;fliC:1;	O157-1-wzx-origin;O157-118-wzy;H7-1-fliC-origin;	100;100;100;	100;100;100;	gnl;gnl;gnl;	37215-38606;39308-40474;147768-149525;	1392;1167;1758;	v1.0 (11-03-2020)
C29	Escherichia coli PA5	O157	H7	O157:H7	PASS (REPORTABLE)	Based on 3 allele(s)	wzx:1;wzy:1;fliC:1;	O157-1-wzx-origin;O157-118-wzy;H7-1-fliC-origin;	100;100;100;	100;100;100;	gnl;gnl;gnl;	106180-107571;104312-105478;43946-45703;	1392;1167;1758;	v1.0 (11-03-2020)
C28	Escherichia coli PA5	O157	H7	O157:H7	PASS (REPORTABLE)	Based on 3 allele(s)	wzx:1;wzy:1;fliC:1;	O157-1-wzx-origin;O157-118-wzy;H7-1-fliC-origin;	100;100;100;	100;100;100;	gnl;gnl;gnl;	37215-38606;39308-40474;11297-13054;	1392;1167;1758;	v1.0 (11-03-2020)
C64	Escherichia coli EC1736	O157	H7	O157:H7	PASS (REPORTABLE)	Based on 3 allele(s)	wzx:1;wzy:1;fliC:1;	O157-1-wzx-origin;O157-118-wzy;H7-1-fliC-origin;	100;100;100;	100;100;100;	gnl;gnl;gnl;	37215-38606;39308-40474;43947-45704;	1392;1167;1758;	v1.0 (11-03-2020)
C27	Escherichia coli	O157	H7	O157:H7	PASS (REPORTABLE)	Based on 3 allele(s)	wzx:1;wzy:1;fliC:1;	O157-1-wzx-origin;O157-118-wzy;H7-1-fliC-origin;	100;100;100;	100;100;100;	gnl;gnl;gnl;	37215-38606;39308-40474;43946-45703;	1392;1167;1758;	v1.0 (11-03-2020)
C63	Escherichia coli	O157	H7	O157:H7	PASS (REPORTABLE)	Based on 3 allele(s)	wzx:1;wzy:1;fliC:1;	O157-1-wzx-origin;O157-118-wzy;H7-1-fliC-origin;	100;100;100;	100;100;100;	gnl;gnl;gnl;	37215-38606;39308-40474;11297-13054;	1392;1167;1758;	v1.0 (11-03-2020)
C62	Escherichia coli O157:H7 str. Sakai	O157	H7	O157:H7	PASS (REPORTABLE)	Based on 3 allele(s)	wzx:1;wzy:1;fliC:1;	O157-1-wzx-origin;O157-118-wzy;H7-1-fliC-origin;	100;100;100;	100;100;100;	gnl;gnl;gnl;	37215-38606;39308-40474;43946-45703;	1392;1167;1758;	v1.0 (11-03-2020)
C61	Escherichia coli PA5	O157	H7	O157:H7	PASS (REPORTABLE)	Based on 3 allele(s)	wzx:1;wzy:1;fliC:1;	O157-1-wzx-origin;O157-118-wzy;H7-1-fliC-origin;	100;100;100;	100;100;100;	gnl;gnl;gnl;	110860-112251;108992-110158;43946-45703;	1392;1167;1758;	v1.0 (11-03-2020)
C60	Escherichia coli O157:H7 str. 08-4169	O157	H7	O157:H7	PASS (REPORTABLE)	Based on 3 allele(s)	wzx:1;wzy:1;fliC:1;	O157-1-wzx-origin;O157-118-wzy;H7-1-fliC-origin;	100;100;100;	100;100;100;	gnl;gnl;gnl;	110012-111403;108144-109310;43946-45703;	1392;1167;1758;	v1.0 (11-03-2020)
C59	Escherichia coli	O157	H7	O157:H7	PASS (REPORTABLE)	Based on 3 allele(s)	wzx:1;wzy:1;fliC:1;	O157-1-wzx-origin;O157-118-wzy;H7-28-fliC;	100;100;100;	100;100;100;	gnl;gnl;gnl;	90745-92136;88877-90043;11297-13054;	1392;1167;1758;	v1.0 (11-03-2020)
C58	Escherichia coli PA5	O157	H7	O157:H7	PASS (REPORTABLE)	Based on 3 allele(s)	wzx:1;wzy:1;fliC:1;	O157-1-wzx-origin;O157-118-wzy;H7-1-fliC-origin;	100;100;100;	100;100;100;	gnl;gnl;gnl;	110012-111403;108144-109310;11297-13054;	1392;1167;1758;	v1.0 (11-03-2020)
C57	Escherichia coli TW07945	O157	H7	O157:H7	PASS (REPORTABLE)	Based on 3 allele(s)	wzx:1;wzy:1;fliC:1;	O157-1-wzx-origin;O157-118-wzy;H7-1-fliC-origin;	100;100;100;	100;100;100;	gnl;gnl;gnl;	142826-144217;140958-142124;11297-13054;	1392;1167;1758;	v1.0 (11-03-2020)
C56	Escherichia coli	O157	H7	O157:H7	PASS (REPORTABLE)	Based on 3 allele(s)	wzx:1;wzy:1;fliC:1;	O157-1-wzx-origin;O157-118-wzy;H7-1-fliC-origin;	100;100;100;	100;100;100;	gnl;gnl;gnl;	37215-38606;39308-40474;43946-45703;	1392;1167;1758;	v1.0 (11-03-2020)
C55	Escherichia coli O157:H7	O157	H7	O157:H7	PASS (REPORTABLE)	Based on 3 allele(s)	wzx:1;wzy:1;fliC:1;	O157-1-wzx-origin;O157-118-wzy;H7-1-fliC-origin;	100;100;100;	100;100;100;	gnl;gnl;gnl;	37215-38606;39308-40474;43946-45703;	1392;1167;1758;	v1.0 (11-03-2020)
C54	Escherichia coli PA5	O157	H7	O157:H7	PASS (REPORTABLE)	Based on 3 allele(s)	wzx:1;wzy:1;fliC:1;	O157-1-wzx-origin;O157-118-wzy;H7-1-fliC-origin;	100;100;100;	100;100;100;	gnl;gnl;gnl;	37216-38607;39309-40475;43946-45703;	1392;1167;1758;	v1.0 (11-03-2020)
C53	Escherichia coli PA5	O157	H7	O157:H7	PASS (REPORTABLE)	Based on 3 allele(s)	wzx:1;wzy:1;fliC:1;	O157-1-wzx-origin;O157-118-wzy;H7-1-fliC-origin;	100;100;100;	100;100;100;	gnl;gnl;gnl;	37216-38607;39309-40475;43946-45703;	1392;1167;1758;	v1.0 (11-03-2020)
C52	Escherichia coli	O157	H7	O157:H7	PASS (REPORTABLE)	Based on 3 allele(s)	wzx:1;wzy:1;fliC:1;	O157-1-wzx-origin;O157-118-wzy;H7-1-fliC-origin;	100;100;100;	100;100;100;	gnl;gnl;gnl;	106181-107572;104313-105479;43946-45703;	1392;1167;1758;	v1.0 (11-03-2020)
C51	Escherichia coli PA5	O157	H7	O157:H7	PASS (REPORTABLE)	Based on 3 allele(s)	wzx:1;wzy:1;fliC:1;	O157-1-wzx-origin;O157-118-wzy;H7-1-fliC-origin;	100;100;100;	100;100;100;	gnl;gnl;gnl;	37215-38606;39308-40474;11297-13054;	1392;1167;1758;	v1.0 (11-03-2020)
C50	Escherichia coli	O157	H7	O157:H7	PASS (REPORTABLE)	Based on 3 allele(s)	wzx:1;wzy:1;fliC:1;	O157-1-wzx-origin;O157-118-wzy;H7-1-fliC-origin;	100;100;100;	100;100;100;	gnl;gnl;gnl;	106180-107571;104312-105478;11297-13054;	1392;1167;1758;	v1.0 (11-03-2020)
C59	Escherichia coli	O157	H7	O157:H7	PASS (REPORTABLE)	Based on 3 allele(s)	wzx:1;wzy:1;fliC:1;	O157-1-wzx-origin;O157-118-wzy;H7-1-fliC-origin;	100;100;100;	100;100;100;	gnl;gnl;gnl;	65558-66949;63690-64856;59329-61086;	1392;1167;1758;	v1.0 (11-03-2020)
C48	Escherichia coli	O157	H7	O157:H7	PASS (REPORTABLE)	Based on 3 allele(s)	wzx:1;wzy:1;fliC:1;	O157-1-wzx-origin;O157-118-wzy;H7-1-fliC-origin;	100;100;100;	100;100;100;	gnl;gnl;gnl;	27907-29298;30000-31166;43945-45702;	1392;1167;1758;	v1.0 (11-03-2020)
C26	Escherichia coli	O157	H7	O157:H7	PASS (REPORTABLE)	Based on 3 allele(s)	wzx:1;wzy:1;fliC:1;	O157-1-wzx-origin;O157-118-wzy;H7-1-fliC-origin;	100;100;100;	100;100;100;	gnl;gnl;gnl;	110012-111403;108144-109310;43947-45704;	1392;1167;1758;	v1.0 (11-03-2020)
C47	Escherichia coli	O157	H7	O157:H7	PASS (REPORTABLE)	Based on 3 allele(s)	wzx:1;wzy:1;fliC:1;	O157-1-wzx-origin;O157-118-wzy;H7-1-fliC-origin;	100;100;100;	100;100;100;	gnl;gnl;gnl;	37215-38606;39308-40474;43946-45703;	1392;1167;1758;	v1.0 (11-03-2020)
C25	Escherichia coli PA5	O157	H7	O157:H7	PASS (REPORTABLE)	Based on 3 allele(s)	wzx:1;wzy:1;fliC:1;	O157-1-wzx-origin;O157-118-wzy;H7-1-fliC-origin;	100;100;100;	100;100;100;	gnl;gnl;gnl;	37215-38606;39308-40474;43946-45703;	1392;1167;1758;	v1.0 (11-03-2020)
C24	Escherichia coli PA5	O157	H7	O157:H7	PASS (REPORTABLE)	Based on 3 allele(s)	wzx:1;wzy:1;fliC:1;	O157-1-wzx-origin;O157-118-wzy;H7-1-fliC-origin;	100;100;100;	100;100;100;	gnl;gnl;gnl;	110860-112251;108992-110158;11297-13054;	1392;1167;1758;	v1.0 (11-03-2020)
C46	Escherichia coli PA23	O157	H7	O157:H7	PASS (REPORTABLE)	Based on 3 allele(s)	wzx:1;wzy:1;fliC:1;	O157-1-wzx-origin;O157-118-wzy;H7-1-fliC-origin;	100;100;100;	100;100;100;	gnl;gnl;gnl;	110854-112245;108986-110152;11297-13054;	1392;1167;1758;	v1.0 (11-03-2020)
C45	Escherichia coli PA5	O157	H7	O157:H7	PASS (REPORTABLE)	Based on 3 allele(s)	wzx:1;wzy:1;fliC:1;	O157-1-wzx-origin;O157-118-wzy;H7-1-fliC-origin;	100;100;100;	100;100;100;	gnl;gnl;gnl;	37215-38606;39308-40474;43946-45703;	1392;1167;1758;	v1.0 (11-03-2020)
C23	Escherichia coli	O157	H7	O157:H7	PASS (REPORTABLE)	Based on 3 allele(s)	wzx:1;wzy:1;fliC:1;	O157-1-wzx-origin;O157-118-wzy;H7-1-fliC-origin;	100;100;100;	100;100;100;	gnl;gnl;gnl;	106174-107565;104306-105472;11297-13054;	1392;1167;1758;	v1.0 (11-03-2020)
C22	Escherichia coli O157:H7 str. Sakai	O157	H7	O157:H7	PASS (REPORTABLE)	Based on 3 allele(s)	wzx:1;wzy:1;fliC:1;	O157-1-wzx-origin;O157-118-wzy;H7-1-fliC-origin;	100;100;100;	100;100;100;	gnl;gnl;gnl;	110426-111817;108558-109724;11297-13054;	1392;1167;1758;	v1.0 (11-03-2020)
C21	Escherichia coli O157:H7 str. F6751	O157	H7	O157:H7	PASS (REPORTABLE)	Based on 3 allele(s)	wzx:1;wzy:1;fliC:1;	O157-1-wzx-origin;O157-118-wzy;H7-1-fliC-origin;	100;100;100;	100;100;100;	gnl;gnl;gnl;	110009-111400;108141-109307;43946-45703;	1392;1167;1758;	v1.0 (11-03-2020)
C44	Escherichia coli PA5	O157	H7	O157:H7	PASS (REPORTABLE)	Based on 3 allele(s)	wzx:1;wzy:1;fliC:1;	O157-1-wzx-origin;O157-118-wzy;H7-1-fliC-origin;	100;100;100;	100;100;100;	gnl;gnl;gnl;	106192-107583;104324-105490;43946-45703;	1392;1167;1758;	v1.0 (11-03-2020)
C20	Escherichia coli O157:H7	O157	H7	O157:H7	PASS (REPORTABLE)	Based on 3 allele(s)	wzx:1;wzy:1;fliC:1;	O157-1-wzx-origin;O157-118-wzy;H7-1-fliC-origin;	100;100;100;	100;100;100;	gnl;gnl;gnl;	106180-107571;104312-105478;43946-45703;	1392;1167;1758;	v1.0 (11-03-2020)
C19	Escherichia coli PA5	O157	H7	O157:H7	PASS (REPORTABLE)	Based on 3 allele(s)	wzx:1;wzy:1;fliC:1;	O157-1-wzx-origin;O157-118-wzy;H7-1-fliC-origin;	100;100;100;	100;100;100;	gnl;gnl;gnl;	110012-111403;108144-109310;43946-45703;	1392;1167;1758;	v1.0 (11-03-2020)
C18	Escherichia coli O157:H7 str. 08-4169	O157	H7	O157:H7	PASS (REPORTABLE)	Based on 3 allele(s)	wzx:1;wzy:1;fliC:1;	O157-1-wzx-origin;O157-118-wzy;H7-1-fliC-origin;	100;100;100;	100;100;100;	gnl;gnl;gnl;	110018-111409;108150-109316;11297-13054;	1392;1167;1758;	v1.0 (11-03-2020)
C43	Escherichia coli O157:H7 str. EDL933	O157	H7	O157:H7	PASS (REPORTABLE)	Based on 3 allele(s)	wzx:1;wzy:1;fliC:1;	O157-1-wzx-origin;O157-118-wzy;H7-1-fliC-origin;	100;100;100;	100;100;100;	gnl;gnl;gnl;	115124-116515;113256-114422;43946-45703;	1392;1167;1758;	v1.0 (11-03-2020)
C17	Escherichia coli 93.0056	O157	H7	O157:H7	PASS (REPORTABLE)	Based on 3 allele(s)	wzx:1;wzy:1;fliC:1;	O157-1-wzx-origin;O157-118-wzy;H7-1-fliC-origin;	100;100;100;	100;100;100;	gnl;gnl;gnl;	110015-111406;108147-109313;11297-13054;	1392;1167;1758;	v1.0 (11-03-2020)
C16	Escherichia coli O157:H7	O157	H7	O157:H7	PASS (REPORTABLE)	Based on 3 allele(s)	wzx:1;wzy:1;fliC:1;	O157-1-wzx-origin;O157-118-wzy;H7-1-fliC-origin;	100;100;100;	100;100;100;	gnl;gnl;gnl;	37215-38606;39308-40474;348153-349910;	1392;1167;1758;	v1.0 (11-03-2020)
C15	Escherichia coli O157:H7	O157	H7	O157:H7	PASS (REPORTABLE)	Based on 3 allele(s)	wzx:1;wzy:1;fliC:1;	O157-1-wzx-origin;O157-118-wzy;H7-1-fliC-origin;	100;100;100;	100;100;100;	gnl;gnl;gnl;	106173-107564;104305-105471;349466-351223;	1392;1167;1758;	v1.0 (11-03-2020)
C42	Escherichia coli PA23	O157	H7	O157:H7	PASS (REPORTABLE)	Based on 3 allele(s)	wzx:1;wzy:1;fliC:1;	O157-1-wzx-origin;O157-118-wzy;H7-1-fliC-origin;	100;100;100;	100;100;100;	gnl;gnl;gnl;	110860-112251;108992-110158;43945-45702;	1392;1167;1758;	v1.0 (11-03-2020)
C41	Escherichia coli PA23	O157	H7	O157:H7	PASS (REPORTABLE)	Based on 3 allele(s)	wzx:1;wzy:1;fliC:1;	O157-1-wzx-origin;O157-118-wzy;H7-1-fliC-origin;	100;100;100;	100;100;100;	gnl;gnl;gnl;	37215-38606;39308-40474;43946-45703;	1392;1167;1758;	v1.0 (11-03-2020)
C40	Escherichia coli O157:H7 str. EDL933	O157	H7	O157:H7	PASS (REPORTABLE)	Based on 3 allele(s)	wzx:1;wzy:1;fliC:1;	O157-1-wzx-origin;O157-118-wzy;H7-1-fliC-origin;	100;100;100;	100;100;100;	gnl;gnl;gnl;	115126-116517;113258-114424;43946-45703;	1392;1167;1758;	v1.0 (11-03-2020)
C39	Escherichia coli PA23	O157	H7	O157:H7	PASS (REPORTABLE)	Based on 3 allele(s)	wzx:1;wzy:1;fliC:1;	O157-1-wzx-origin;O157-118-wzy;H7-1-fliC-origin;	100;100;100;	100;100;100;	gnl;gnl;gnl;	106180-107571;104312-105478;43946-45703;	1392;1167;1758;	v1.0 (11-03-2020)
C14	Escherichia coli PA5	O157	H7	O157:H7	PASS (REPORTABLE)	Based on 3 allele(s)	wzx:1;wzy:1;fliC:1;	O157-1-wzx-origin;O157-118-wzy;H7-1-fliC-origin;	100;100;100;	100;100;100;	gnl;gnl;gnl;	37215-38606;39308-40474;43709-45466;	1392;1167;1758;	v1.0 (11-03-2020)
C13	Escherichia coli	O157	H7	O157:H7	PASS (REPORTABLE)	Based on 3 allele(s)	wzx:1;wzy:1;fliC:1;	O157-1-wzx-origin;O157-118-wzy;H7-1-fliC-origin;	100;100;100;	100;100;100;	gnl;gnl;gnl;	106180-107571;104312-105478;43946-45703;	1392;1167;1758;	v1.0 (11-03-2020)
C12	Escherichia coli PA5	O157	H7	O157:H7	PASS (REPORTABLE)	Based on 3 allele(s)	wzx:1;wzy:1;fliC:1;	O157-1-wzx-origin;O157-118-wzy;H7-1-fliC-origin;	100;100;100;	100;100;100;	gnl;gnl;gnl;	37215-38606;39308-40474;43946-45703;	1392;1167;1758;	v1.0 (11-03-2020)
C11	Escherichia coli	O157	H7	O157:H7	PASS (REPORTABLE)	Based on 3 allele(s)	wzx:1;wzy:1;fliC:1;	O157-1-wzx-origin;O157-118-wzy;H7-1-fliC-origin;	100;100;100;	100;100;100;	gnl;gnl;gnl;	106179-107570;104311-105477;43946-45703;	1392;1167;1758;	v1.0 (11-03-2020)
C10	Escherichia coli	O157	H7	O157:H7	PASS (REPORTABLE)	Based on 3 allele(s)	wzx:1;wzy:1;fliC:1;	O157-1-wzx-origin;O157-118-wzy;H7-1-fliC-origin;	100;100;100;	100;100;100;	gnl;gnl;gnl;	110012-111403;108144-109310;43947-45704;	1392;1167;1758;	v1.0 (11-03-2020)
C9	Escherichia coli PA5	O157	H7	O157:H7	PASS (REPORTABLE)	Based on 3 allele(s)	wzx:1;wzy:1;fliC:1;	O157-1-wzx-origin;O157-118-wzy;H7-1-fliC-origin;	100;100;100;	100;100;100;	gnl;gnl;gnl;	110012-111403;108144-109310;11297-13054;	1392;1167;1758;	v1.0 (11-03-2020)
C8	Escherichia coli PA5	O157	H7	O157:H7	PASS (REPORTABLE)	Based on 3 allele(s)	wzx:1;wzy:1;fliC:1;	O157-1-wzx-origin;O157-118-wzy;H7-1-fliC-origin;	100;100;100;	100;100;100;	gnl;gnl;gnl;	106180-107571;104312-105478;373125-374882;	1392;1167;1758;	v1.0 (11-03-2020)
C7	Escherichia coli	O157	H7	O157:H7	PASS (REPORTABLE)	Based on 3 allele(s)	wzx:1;wzy:1;fliC:1;	O157-1-wzx-origin;O157-118-wzy;H7-1-fliC-origin;	100;100;100;	100;100;100;	gnl;gnl;gnl;	106192-107583;104324-105490;43946-45703;	1392;1167;1758;	v1.0 (11-03-2020)
C6	Escherichia coli PA23	O157	H7	O157:H7	PASS (REPORTABLE)	Based on 3 allele(s)	wzx:1;wzy:1;fliC:1;	O157-1-wzx-origin;O157-118-wzy;H7-1-fliC-origin;	100;100;100;	100;100;100;	gnl;gnl;gnl;	37215-38606;39308-40474;43946-45703;	1392;1167;1758;	v1.0 (11-03-2020)
C5	Escherichia coli	O157	H7	O157:H7	PASS (REPORTABLE)	Based on 3 allele(s)	wzx:1;wzy:1;fliC:1;	O157-1-wzx-origin;O157-118-wzy;H7-1-fliC-origin;	100;100;100;	100;100;100;	gnl;gnl;gnl;	37215-38606;39308-40474;11297-13054;	1392;1167;1758;	v1.0 (11-03-2020)
C4	Escherichia coli PA5	O157	H7	O157:H7	PASS (REPORTABLE)	Based on 3 allele(s)	wzx:1;wzy:1;fliC:1;	O157-1-wzx-origin;O157-118-wzy;H7-1-fliC-origin;	100;100;100;	100;100;100;	gnl;gnl;gnl;	106180-107571;104312-105478;43946-45703;	1392;1167;1758;	v1.0 (11-03-2020)
C38	Escherichia coli PA5	O157	H7	O157:H7	PASS (REPORTABLE)	Based on 3 allele(s)	wzx:1;wzy:1;fliC:1;	O157-1-wzx-origin;O157-118-wzy;H7-1-fliC-origin;	100;100;100;	100;100;100;	gnl;gnl;gnl;	37216-38607;39309-40475;11297-13054;	1392;1167;1758;	v1.0 (11-03-2020)
C3	Escherichia coli	O157	H7	O157:H7	PASS (REPORTABLE)	Based on 3 allele(s)	wzx:1;wzy:1;fliC:1;	O157-1-wzx-origin;O157-118-wzy;H7-1-fliC-origin;	100;100;100;	100;100;100;	gnl;gnl;gnl;	37215-38606;39308-40474;10302-12059;	1392;1167;1758;	v1.0 (11-03-2020)
C37	Escherichia coli O157:H7	O157	H7	O157:H7	PASS (REPORTABLE)	Based on 3 allele(s)	wzx:1;wzy:1;fliC:1;	O157-1-wzx-origin;O157-118-wzy;H7-1-fliC-origin;	100;100;100;	100;100;100;	gnl;gnl;gnl;	115124-116515;113256-114422;147768-149525;	1392;1167;1758;	v1.0 (11-03-2020)
C2	Escherichia coli O157:H7	O157	H7	O157:H7	PASS (REPORTABLE)	Based on 3 allele(s)	wzx:1;wzy:1;fliC:1;	O157-1-wzx-origin;O157-118-wzy;H7-1-fliC-origin;	100;100;100;	100;100;100;	gnl;gnl;gnl;	37215-38606;39308-40474;43946-45703;	1392;1167;1758;	v1.0 (11-03-2020)
C1	Escherichia coli TW07945	O157	H7	O157:H7	PASS (REPORTABLE)	Based on 3 allele(s)	wzx:1;wzy:1;fliC:1;	O157-1-wzx-origin;O157-118-wzy;H7-1-fliC-origin;	100;100;100;	100;100;100;	gnl;gnl;gnl;	142826-144217;140958-142124;43946-45703;	1392;1167;1758;	v1.0 (11-03-2020)
C36	Escherichia coli PA5	O157	H7	O157:H7	PASS (REPORTABLE)	Based on 3 allele(s)	wzx:1;wzy:1;fliC:1;	O157-1-wzx-origin;O157-118-wzy;H7-1-fliC-origin;	100;100;100;	100;100;100;	gnl;gnl;gnl;	37215-38606;39308-40474;43946-45703;	1392;1167;1758;	v1.0 (11-03-2020)
kappa1-50-B57-C5	Escherichia coli PA5	O157	H7	O157:H7	PASS (REPORTABLE)	Based on 3 allele(s)	wzx:1;wzy:1;fliC:1;	O157-1-wzx-origin;O157-118-wzy;H7-1-fliC-origin;	100;100;100;	100;100;100;	gnl;gnl;gnl;	37215-38606;39308-40474;43946-45703;	1392;1167;1758;	v1.0 (11-03-2020)
kappa1-33_B57-A9	Escherichia coli	O157	H7	O157:H7	PASS (REPORTABLE)	Based on 3 allele(s)	wzx:1;wzy:1;fliC:1;	O157-1-wzx-origin;O157-118-wzy;H7-1-fliC-origin;	100;100;100;	100;100;100;	gnl;gnl;gnl;	37215-38606;39308-40474;43947-45704;	1392;1167;1758;	v1.0 (11-03-2020)
K37-227S_IND	Escherichia coli PA5	O157	H7	O157:H7	PASS (REPORTABLE)	Based on 3 allele(s)	wzx:1;wzy:1;fliC:1;	O157-1-wzx-origin;O157-118-wzy;H7-1-fliC-origin;	100;100;100;	100;100;100;	gnl;gnl;gnl;	110861-112252;108993-110159;11297-13054;	1392;1167;1758;	v1.0 (11-03-2020)
K37-110F_B54-I7	Escherichia coli PA5	O157	H7	O157:H7	PASS (REPORTABLE)	Based on 3 allele(s)	wzx:1;wzy:1;fliC:1;	O157-1-wzx-origin;O157-118-wzy;H7-1-fliC-origin;	100;100;100;	100;100;100;	gnl;gnl;gnl;	37215-38606;39308-40474;43884-45641;	1392;1167;1758;	v1.0 (11-03-2020)
K23-77S_IND	Escherichia coli O157:H7	O157	H7	O157:H7	PASS (REPORTABLE)	Based on 3 allele(s)	wzx:1;wzy:1;fliC:1;	O157-1-wzx-origin;O157-118-wzy;H7-1-fliC-origin;	100;100;100;	100;100;100;	gnl;gnl;gnl;	110861-112252;108993-110159;43884-45641;	1392;1167;1758;	v1.0 (11-03-2020)
K5-139F_B34-A8	Escherichia coli PA5	O157	H7	O157:H7	PASS (REPORTABLE)	Based on 3 allele(s)	wzx:1;wzy:1;fliC:1;	O157-1-wzx-origin;O157-118-wzy;H7-1-fliC-origin;	100;100;100;	100;100;100;	gnl;gnl;gnl;	110861-112252;108993-110159;43884-45641;	1392;1167;1758;	v1.0 (11-03-2020)
K5-1S-Ind	Escherichia coli	O157	H7	O157:H7	PASS (REPORTABLE)	Based on 3 allele(s)	wzx:1;wzy:1;fliC:1;	O157-1-wzx-origin;O157-118-wzy;H7-1-fliC-origin;	100;100;100;	100;100;100;	gnl;gnl;gnl;	55648-57039;57741-58907;43946-45703;	1392;1167;1758;	v1.0 (11-03-2020)
K3-136S-Ind	Escherichia coli PA5	O157	H7	O157:H7	PASS (REPORTABLE)	Based on 3 allele(s)	wzx:1;wzy:1;fliC:1;	O157-1-wzx-origin;O157-118-wzy;H7-1-fliC-origin;	100;100;100;	100;100;100;	gnl;gnl;gnl;	106192-107583;104324-105490;43946-45703;	1392;1167;1758;	v1.0 (11-03-2020)
H18-24S_IND	Escherichia coli PA5	O157	H7	O157:H7	PASS (REPORTABLE)	Based on 3 allele(s)	wzx:1;wzy:1;fliC:1;	O157-1-wzx-origin;O157-118-wzy;H7-1-fliC-origin;	100;100;100;	100;100;100;	gnl;gnl;gnl;	106178-107569;104310-105476;43946-45703;	1392;1167;1758;	v1.0 (11-03-2020)
H13-73F-B45-I1	Escherichia coli PA5	O157	H7	O157:H7	PASS (REPORTABLE)	Based on 3 allele(s)	wzx:1;wzy:1;fliC:1;	O157-1-wzx-origin;O157-118-wzy;H7-1-fliC-origin;	100;100;100;	100;100;100;	gnl;gnl;gnl;	37215-38606;39308-40474;11297-13054;	1392;1167;1758;	v1.0 (11-03-2020)
H10-48S_IND	Escherichia coli	O157	H7	O157:H7	PASS (REPORTABLE)	Based on 3 allele(s)	wzx:1;wzy:1;fliC:1;	O157-1-wzx-origin;O157-118-wzy;H7-1-fliC-origin;	100;100;100;	100;100;100;	gnl;gnl;gnl;	106180-107571;104312-105478;43946-45703;	1392;1167;1758;	v1.0 (11-03-2020)
H7-50S_IND	Escherichia coli PA5	O157	H7	O157:H7	PASS (REPORTABLE)	Based on 3 allele(s)	wzx:1;wzy:1;fliC:1;	O157-1-wzx-origin;O157-118-wzy;H7-1-fliC-origin;	100;100;100;	100;100;100;	gnl;gnl;gnl;	106180-107571;104312-105478;43946-45703;	1392;1167;1758;	v1.0 (11-03-2020)
H6-23F-B35-I5	Escherichia coli O157:H7	O157	H7	O157:H7	PASS (REPORTABLE)	Based on 3 allele(s)	wzx:1;wzy:1;fliC:1;	O157-1-wzx-origin;O157-118-wzy;H7-1-fliC-origin;	100;100;100;	100;100;100;	gnl;gnl;gnl;	37216-38607;39309-40475;43946-45703;	1392;1167;1758;	v1.0 (11-03-2020)
F41-A	Escherichia coli N1	O157	H29	O157:H29	PASS (REPORTABLE)	Based on 3 allele(s)	wzx:1;wzy:1;fliC:1;	O157-28-wzx;O157-8-wzy-origin;H29-2-fliC-origin;	100;100;100;	100;100;100;	gnl;gnl;gnl;	12739-14130;10853-12037;56897-58219;	1392;1185;1323;	v1.0 (11-03-2020)
F38-B	Escherichia coli PA5	O157	H7	O157:H7	PASS (REPORTABLE)	Based on 3 allele(s)	wzx:1;wzy:1;fliC:1;	O157-1-wzx-origin;O157-118-wzy;H7-1-fliC-origin;	100;100;100;	100;100;100;	gnl;gnl;gnl;	106180-107571;104312-105478;43947-45704;	1392;1167;1758;	v1.0 (11-03-2020)
F38-A	Escherichia coli PA5	O157	H7	O157:H7	PASS (REPORTABLE)	Based on 3 allele(s)	wzx:1;wzy:1;fliC:1;	O157-1-wzx-origin;O157-118-wzy;H7-1-fliC-origin;	100;100;100;	100;100;100;	gnl;gnl;gnl;	106180-107571;104312-105478;11297-13054;	1392;1167;1758;	v1.0 (11-03-2020)
F32-B	Escherichia coli O157:H7 str. 08-3037	O157	H7	O157:H7	PASS (REPORTABLE)	Based on 3 allele(s)	wzx:1;wzy:1;fliC:1;	O157-1-wzx-origin;O157-118-wzy;H7-1-fliC-origin;	100;100;100;	100;100;100;	gnl;gnl;gnl;	37216-38607;39309-40475;11297-13054;	1392;1167;1758;	v1.0 (11-03-2020)
F32-A-Nov	Escherichia coli O157:H7 str. 08-3037	O157	H7	O157:H7	PASS (REPORTABLE)	Based on 3 allele(s)	wzx:1;wzy:1;fliC:1;	O157-1-wzx-origin;O157-118-wzy;H7-1-fliC-origin;	100;100;100;	100;100;100;	gnl;gnl;gnl;	106192-107583;104324-105490;43884-45641;	1392;1167;1758;	v1.0 (11-03-2020)
F32-A-Dec	Escherichia coli PA5	O157	H7	O157:H7	PASS (REPORTABLE)	Based on 3 allele(s)	wzx:1;wzy:1;fliC:1;	O157-1-wzx-origin;O157-118-wzy;H7-1-fliC-origin;	100;100;100;	100;100;100;	gnl;gnl;gnl;	106180-107571;104312-105478;43947-45704;	1392;1167;1758;	v1.0 (11-03-2020)
F32-A	Escherichia coli PA5	O157	H7	O157:H7	PASS (REPORTABLE)	Based on 3 allele(s)	wzx:1;wzy:1;fliC:1;	O157-1-wzx-origin;O157-118-wzy;H7-1-fliC-origin;	100;100;100;	100;100;100;	gnl;gnl;gnl;	37215-38606;39308-40474;43947-45704;	1392;1167;1758;	v1.0 (11-03-2020)
F29-A	Escherichia coli PA5	O157	H7	O157:H7	PASS (REPORTABLE)	Based on 3 allele(s)	wzx:1;wzy:1;fliC:1;	O157-1-wzx-origin;O157-118-wzy;H7-1-fliC-origin;	100;100;100;	100;100;100;	gnl;gnl;gnl;	37215-38606;39308-40474;11297-13054;	1392;1167;1758;	v1.0 (11-03-2020)
F24-B	Escherichia coli UMEA 3805-1	O157	H19	O157:H19	PASS (REPORTABLE)	Based on 3 allele(s)	wzx:1;wzy:1;fliC:1;	O157-3-wzx-origin;O157-8-wzy-origin;H19-4-fliC;	100;100;99.891;	100;100;100;	gnl;gnl;gnl;	62548-63939;64641-65825;6904-8735;	1392;1185;1832;	v1.0 (11-03-2020)
F22-B	Escherichia coli UMEA 3805-1	O157	H19	O157:H19	PASS (REPORTABLE)	Based on 3 allele(s)	wzx:1;wzy:1;fliC:1;	O157-3-wzx-origin;O157-8-wzy-origin;H19-4-fliC;	100;100;99.891;	100;100;100;	gnl;gnl;gnl;	88706-90097;86820-88004;122136-123967;	1392;1185;1832;	v1.0 (11-03-2020)
F22-A	Escherichia coli UMEA 3805-1	O157	H19	O157:H19	PASS (REPORTABLE)	Based on 3 allele(s)	wzx:1;wzy:1;fliC:1;	O157-3-wzx-origin;O157-8-wzy-origin;H19-4-fliC;	100;100;99.891;	100;100;100;	gnl;gnl;gnl;	62548-63939;64641-65825;122136-123967;	1392;1185;1832;	v1.0 (11-03-2020)
F08-A	Escherichia coli UMEA 3805-1	O157	H19	O157:H19	PASS (REPORTABLE)	Based on 3 allele(s)	wzx:1;wzy:1;fliC:1;	O157-3-wzx-origin;O157-8-wzy-origin;H19-4-fliC;	100;100;99.891;	100;100;100;	gnl;gnl;gnl;	88706-90097;86820-88004;122136-123967;	1392;1185;1832;	v1.0 (11-03-2020)
F07-B-Jun	Escherichia coli PA5	O157	H7	O157:H7	PASS (REPORTABLE)	Based on 3 allele(s)	wzx:1;wzy:1;fliC:1;	O157-1-wzx-origin;O157-118-wzy;H7-1-fliC-origin;	100;100;100;	100;100;100;	gnl;gnl;gnl;	106192-107583;104324-105490;43946-45703;	1392;1167;1758;	v1.0 (11-03-2020)
F07-B-Jul	Escherichia coli PA5	O157	H7	O157:H7	PASS (REPORTABLE)	Based on 3 allele(s)	wzx:1;wzy:1;fliC:1;	O157-1-wzx-origin;O157-118-wzy;H7-1-fliC-origin;	100;100;100;	100;100;100;	gnl;gnl;gnl;	37216-38607;39309-40475;43946-45703;	1392;1167;1758;	v1.0 (11-03-2020)
F05-B	Escherichia coli PA5	O157	H7	O157:H7	PASS (REPORTABLE)	Based on 3 allele(s)	wzx:1;wzy:1;fliC:1;	O157-1-wzx-origin;O157-118-wzy;H7-1-fliC-origin;	100;100;100;	100;100;100;	gnl;gnl;gnl;	37215-38606;39308-40474;11297-13054;	1392;1167;1758;	v1.0 (11-03-2020)
F4-A	Escherichia coli N1	O157	H29	O157:H29	PASS (REPORTABLE)	Based on 3 allele(s)	wzx:1;wzy:1;fliC:1;	O157-28-wzx;O157-8-wzy-origin;H29-2-fliC-origin;	100;100;100;	100;100;100;	gnl;gnl;gnl;	34745-36136;36838-38022;110866-112188;	1392;1185;1323;	v1.0 (11-03-2020)
epsilon2-34_B61-F6	Escherichia coli PA5	O157	H7	O157:H7	PASS (REPORTABLE)	Based on 3 allele(s)	wzx:1;wzy:1;fliC:1;	O157-1-wzx-origin;O157-118-wzy;H7-1-fliC-origin;	100;100;100;	100;100;100;	gnl;gnl;gnl;	110860-112251;108992-110158;11297-13054;	1392;1167;1758;	v1.0 (11-03-2020)
delta1-14-B60-D9	Escherichia coli	O157	H7	O157:H7	PASS (REPORTABLE)	Based on 3 allele(s)	wzx:1;wzy:1;fliC:1;	O157-1-wzx-origin;O157-118-wzy;H7-1-fliC-origin;	100;100;100;	100;100;100;	gnl;gnl;gnl;	110806-112197;108938-110104;43946-45703;	1392;1167;1758;	v1.0 (11-03-2020)
delta1-1_B60-D6	Escherichia coli O157:H7 str. 08-3037	O157	H7	O157:H7	PASS (REPORTABLE)	Based on 3 allele(s)	wzx:1;wzy:1;fliC:1;	O157-1-wzx-origin;O157-118-wzy;H7-1-fliC-origin;	100;100;100;	100;100;100;	gnl;gnl;gnl;	37215-38606;39308-40474;11297-13054;	1392;1167;1758;	v1.0 (11-03-2020)
D41-B	Escherichia coli UMEA 3805-1	O157	H19	O157:H19	PASS (REPORTABLE)	Based on 3 allele(s)	wzx:1;wzy:1;fliC:1;	O157-3-wzx-origin;O157-8-wzy-origin;H19-4-fliC;	100;100;99.891;	100;100;100;	gnl;gnl;gnl;	62548-63939;64641-65825;122136-123967;	1392;1185;1832;	v1.0 (11-03-2020)
D41-A	Escherichia coli UMEA 3805-1	O157	H19	O157:H19	PASS (REPORTABLE)	Based on 3 allele(s)	wzx:1;wzy:1;fliC:1;	O157-3-wzx-origin;O157-8-wzy-origin;H19-4-fliC;	100;100;99.891;	100;100;100;	gnl;gnl;gnl;	62548-63939;64641-65825;122136-123967;	1392;1185;1832;	v1.0 (11-03-2020)
D32-A	Escherichia coli PA5	O157	H7	O157:H7	PASS (REPORTABLE)	Based on 3 allele(s)	wzx:1;wzy:1;fliC:1;	O157-1-wzx-origin;O157-118-wzy;H7-1-fliC-origin;	100;100;100;	100;100;100;	gnl;gnl;gnl;	37216-38607;39309-40475;11297-13054;	1392;1167;1758;	v1.0 (11-03-2020)
D26-B	Escherichia coli PA5	O157	H7	O157:H7	PASS (REPORTABLE)	Based on 3 allele(s)	wzx:1;wzy:1;fliC:1;	O157-1-wzx-origin;O157-118-wzy;H7-1-fliC-origin;	100;100;100;	100;100;100;	gnl;gnl;gnl;	106180-107571;104312-105478;11297-13054;	1392;1167;1758;	v1.0 (11-03-2020)
D12-A	Escherichia coli 8.0566	O157	H12	O157:H12	PASS (REPORTABLE)	Based on 3 allele(s)	wzx:1;wzy:0.999;fliC:1;	O157-5-wzx-origin;O157-12-wzy-origin;H12-4-fliC-origin;	100;99.914;100;	100;100;100;	gnl;gnl;gnl;	358632-360023;356764-357930;227724-229511;	1392;1167;1788;	v1.0 (11-03-2020)
D10-B	Escherichia coli PA5	O157	H7	O157:H7	PASS (REPORTABLE)	Based on 3 allele(s)	wzx:1;wzy:1;fliC:1;	O157-1-wzx-origin;O157-118-wzy;H7-1-fliC-origin;	100;100;100;	100;100;100;	gnl;gnl;gnl;	106180-107571;104312-105478;43947-45704;	1392;1167;1758;	v1.0 (11-03-2020)
D10-A	Escherichia coli PA5	O157	H7	O157:H7	PASS (REPORTABLE)	Based on 3 allele(s)	wzx:1;wzy:1;fliC:1;	O157-1-wzx-origin;O157-118-wzy;H7-1-fliC-origin;	100;100;100;	100;100;100;	gnl;gnl;gnl;	37215-38606;39308-40474;43946-45703;	1392;1167;1758;	v1.0 (11-03-2020)
D08-B	Escherichia coli 8.0566	O157	H12	O157:H12	PASS (REPORTABLE)	Based on 3 allele(s)	wzx:1;wzy:0.999;fliC:1;	O157-5-wzx-origin;O157-12-wzy-origin;H12-4-fliC-origin;	100;99.914;100;	100;100;100;	gnl;gnl;gnl;	357476-358867;355608-356774;7099-8886;	1392;1167;1788;	v1.0 (11-03-2020)
C127	Escherichia coli O157:H7 str. 08-3037	O157	H7	O157:H7	PASS (REPORTABLE)	Based on 3 allele(s)	wzx:1;wzy:1;fliC:1;	O157-1-wzx-origin;O157-118-wzy;H7-1-fliC-origin;	100;100;100;	100;100;100;	gnl;gnl;gnl;	106178-107569;104310-105476;11297-13054;	1392;1167;1758;	v1.0 (11-03-2020)
C126	Escherichia coli FDA507	O157	H7	O157:H7	PASS (REPORTABLE)	Based on 3 allele(s)	wzx:1;wzy:1;fliC:1;	O157-1-wzx-origin;O157-118-wzy;H7-1-fliC-origin;	100;100;100;	100;100;100;	gnl;gnl;gnl;	37215-38606;39308-40474;43946-45703;	1392;1167;1758;	v1.0 (11-03-2020)
beta1-50_B56-H2	Escherichia coli PA5	O157	H7	O157:H7	PASS (REPORTABLE)	Based on 3 allele(s)	wzx:1;wzy:1;fliC:1;	O157-1-wzx-origin;O157-118-wzy;H7-1-fliC-origin;	100;100;100;	100;100;100;	gnl;gnl;gnl;	37215-38606;39308-40474;43946-45703;	1392;1167;1758;	v1.0 (11-03-2020)
beta1-39-B56-F9	Escherichia coli PA5	O157	H7	O157:H7	PASS (REPORTABLE)	Based on 3 allele(s)	wzx:1;wzy:1;fliC:1;	O157-1-wzx-origin;O157-118-wzy;H7-1-fliC-origin;	100;100;100;	100;100;100;	gnl;gnl;gnl;	37215-38606;39308-40474;43947-45704;	1392;1167;1758;	v1.0 (11-03-2020)
Beta1-31-B56-F2	Escherichia coli PA5	O157	H7	O157:H7	PASS (REPORTABLE)	Based on 3 allele(s)	wzx:1;wzy:1;fliC:1;	O157-1-wzx-origin;O157-118-wzy;H7-1-fliC-origin;	100;100;100;	100;100;100;	gnl;gnl;gnl;	37216-38607;39309-40475;43946-45703;	1392;1167;1758;	v1.0 (11-03-2020)
beta1-22-B56-E6	Escherichia coli PA5	O157	H7	O157:H7	PASS (REPORTABLE)	Based on 3 allele(s)	wzx:1;wzy:1;fliC:1;	O157-1-wzx-origin;O157-118-wzy;H7-1-fliC-origin;	100;100;100;	100;100;100;	gnl;gnl;gnl;	37216-38607;39309-40475;43947-45704;	1392;1167;1758;	v1.0 (11-03-2020)
alpha2-36-B58-B7	Escherichia coli	O157	H7	O157:H7	PASS (REPORTABLE)	Based on 3 allele(s)	wzx:1;wzy:1;fliC:1;	O157-1-wzx-origin;O157-118-wzy;H7-1-fliC-origin;	100;100;100;	100;100;100;	gnl;gnl;gnl;	110806-112197;108938-110104;43946-45703;	1392;1167;1758;	v1.0 (11-03-2020)
alpha1-46_B56-C5	Escherichia coli PA5	O157	H7	O157:H7	PASS (REPORTABLE)	Based on 3 allele(s)	wzx:1;wzy:1;fliC:1;	O157-1-wzx-origin;O157-118-wzy;H7-1-fliC-origin;	100;100;100;	100;100;100;	gnl;gnl;gnl;	106180-107571;104312-105478;11297-13054;	1392;1167;1758;	v1.0 (11-03-2020)
65-24P	Escherichia coli	O157	H7	O157:H7	PASS (REPORTABLE)	Based on 3 allele(s)	wzx:1;wzy:1;fliC:1;	O157-1-wzx-origin;O157-118-wzy;H7-1-fliC-origin;	100;100;100;	100;100;100;	gnl;gnl;gnl;	37216-38607;39309-40475;43946-45703;	1392;1167;1758;	v1.0 (11-03-2020)
65-23P	Escherichia coli	O157	H7	O157:H7	PASS (REPORTABLE)	Based on 3 allele(s)	wzx:1;wzy:1;fliC:1;	O157-1-wzx-origin;O157-118-wzy;H7-1-fliC-origin;	100;100;100;	100;100;100;	gnl;gnl;gnl;	106178-107569;104310-105476;43947-45704;	1392;1167;1758;	v1.0 (11-03-2020)
60-23S	Escherichia coli	O157	H7	O157:H7	PASS (REPORTABLE)	Based on 3 allele(s)	wzx:1;wzy:1;fliC:1;	O157-1-wzx-origin;O157-118-wzy;H7-1-fliC-origin;	100;100;100;	100;100;100;	gnl;gnl;gnl;	37215-38606;39308-40474;43947-45704;	1392;1167;1758;	v1.0 (11-03-2020)
48-2014-C15	Escherichia coli PA23	O157	H7	O157:H7	PASS (REPORTABLE)	Based on 3 allele(s)	wzx:1;wzy:1;fliC:1;	O157-1-wzx-origin;O157-118-wzy;H7-1-fliC-origin;	100;100;100;	100;100;100;	gnl;gnl;gnl;	106173-107564;104305-105471;43946-45703;	1392;1167;1758;	v1.0 (11-03-2020)
48-2014-C_42	Escherichia coli PA49	O157	H7	O157:H7	PASS (REPORTABLE)	Based on 3 allele(s)	wzx:1;wzy:1;fliC:1;	O157-1-wzx-origin;O157-118-wzy;H7-1-fliC-origin;	100;100;100;	100;100;100;	gnl;gnl;gnl;	110869-112260;109001-110167;43946-45703;	1392;1167;1758;	v1.0 (11-03-2020)
48-2014-C_37	Escherichia coli PA5	O157	H7	O157:H7	PASS (REPORTABLE)	Based on 3 allele(s)	wzx:1;wzy:1;fliC:1;	O157-1-wzx-origin;O157-118-wzy;H7-1-fliC-origin;	100;100;100;	100;100;100;	gnl;gnl;gnl;	37215-38606;39308-40474;11195-12952;	1392;1167;1758;	v1.0 (11-03-2020)
47-2013-C11	Escherichia coli PA5	O157	H7	O157:H7	PASS (REPORTABLE)	Based on 3 allele(s)	wzx:1;wzy:1;fliC:1;	O157-1-wzx-origin;O157-118-wzy;H7-1-fliC-origin;	100;100;100;	100;100;100;	gnl;gnl;gnl;	37215-38606;39308-40474;11297-13054;	1392;1167;1758;	v1.0 (11-03-2020)
45-42P	Escherichia coli O157:H7	O157	H7	O157:H7	PASS (REPORTABLE)	Based on 3 allele(s)	wzx:1;wzy:1;fliC:1;	O157-1-wzx-origin;O157-118-wzy;H7-1-fliC-origin;	100;100;100;	100;100;100;	gnl;gnl;gnl;	110814-112205;108946-110112;43946-45703;	1392;1167;1758;	v1.0 (11-03-2020)
43-2014-C23	Escherichia coli PA23	O157	H7	O157:H7	PASS (REPORTABLE)	Based on 3 allele(s)	wzx:1;wzy:1;fliC:1;	O157-1-wzx-origin;O157-118-wzy;H7-1-fliC-origin;	100;100;100;	100;100;100;	gnl;gnl;gnl;	37215-38606;39308-40474;11297-13054;	1392;1167;1758;	v1.0 (11-03-2020)
43-2014-C_15	Escherichia coli O157:H7	O157	H7	O157:H7	PASS (REPORTABLE)	Based on 3 allele(s)	wzx:1;wzy:1;fliC:1;	O157-1-wzx-origin;O157-118-wzy;H7-1-fliC-origin;	100;100;100;	100;100;100;	gnl;gnl;gnl;	79249-80640;77381-78547;43947-45704;	1392;1167;1758;	v1.0 (11-03-2020)
42-2013-C19	Escherichia coli	O157	H7	O157:H7	PASS (REPORTABLE)	Based on 3 allele(s)	wzx:1;wzy:1;fliC:1;	O157-1-wzx-origin;O157-118-wzy;H7-1-fliC-origin;	100;100;100;	100;100;100;	gnl;gnl;gnl;	37215-38606;39308-40474;11297-13054;	1392;1167;1758;	v1.0 (11-03-2020)
41-2014-J_3	Escherichia coli O157:H7 str. 08-3037	O157	H7	O157:H7	PASS (REPORTABLE)	Based on 3 allele(s)	wzx:1;wzy:1;fliC:1;	O157-1-wzx-origin;O157-118-wzy;H7-1-fliC-origin;	100;100;100;	100;100;100;	gnl;gnl;gnl;	106178-107569;104310-105476;43946-45703;	1392;1167;1758;	v1.0 (11-03-2020)
41-14P	Escherichia coli	O157	H7	O157:H7	PASS (REPORTABLE)	Based on 3 allele(s)	wzx:1;wzy:1;fliC:1;	O157-1-wzx-origin;O157-118-wzy;H7-1-fliC-origin;	100;100;100;	100;100;100;	gnl;gnl;gnl;	106178-107569;104310-105476;43947-45704;	1392;1167;1758;	v1.0 (11-03-2020)
40-2013-J4	Escherichia coli PA5	O157	H7	O157:H7	PASS (REPORTABLE)	Based on 3 allele(s)	wzx:1;wzy:1;fliC:1;	O157-1-wzx-origin;O157-118-wzy;H7-1-fliC-origin;	100;100;100;	100;100;100;	gnl;gnl;gnl;	37216-38607;39309-40475;43946-45703;	1392;1167;1758;	v1.0 (11-03-2020)
40-2013-J_26	Escherichia coli	O157	H7	O157:H7	PASS (REPORTABLE)	Based on 3 allele(s)	wzx:1;wzy:1;fliC:1;	O157-1-wzx-origin;O157-118-wzy;H7-1-fliC-origin;	100;100;100;	100;100;100;	gnl;gnl;gnl;	110860-112251;108992-110158;43947-45704;	1392;1167;1758;	v1.0 (11-03-2020)
40-2013-J_9	Escherichia coli	O157	H7	O157:H7	PASS (REPORTABLE)	Based on 3 allele(s)	wzx:1;wzy:1;fliC:1;	O157-1-wzx-origin;O157-118-wzy;H7-1-fliC-origin;	100;100;100;	100;100;100;	gnl;gnl;gnl;	106180-107571;104312-105478;11297-13054;	1392;1167;1758;	v1.0 (11-03-2020)
39-2014-C_2	Escherichia coli 8.0566	O157	H12	O157:H12	PASS (REPORTABLE)	Based on 3 allele(s)	wzx:1;wzy:1;fliC:1;	O157-5-wzx-origin;O157-12-wzy-origin;H12-4-fliC-origin;	100;100;100;	100;100;100;	gnl;gnl;gnl;	145179-146570;143311-144477;7099-8886;	1392;1167;1788;	v1.0 (11-03-2020)
38-2013-C-34-1	Escherichia coli PA5	O157	H7	O157:H7	PASS (REPORTABLE)	Based on 3 allele(s)	wzx:1;wzy:1;fliC:1;	O157-1-wzx-origin;O157-118-wzy;H7-1-fliC-origin;	100;100;100;	100;100;100;	gnl;gnl;gnl;	110861-112252;108993-110159;43946-45703;	1392;1167;1758;	v1.0 (11-03-2020)
38-2013-C_9	Escherichia coli	O157	H7	O157:H7	PASS (REPORTABLE)	Based on 3 allele(s)	wzx:1;wzy:1;fliC:1;	O157-1-wzx-origin;O157-118-wzy;H7-1-fliC-origin;	100;100;100;	100;100;100;	gnl;gnl;gnl;	37215-38606;39308-40474;43946-45703;	1392;1167;1758;	v1.0 (11-03-2020)
37-2014-J26	Escherichia coli 8.0566	O157	H12	O157:H12	PASS (REPORTABLE)	Based on 3 allele(s)	wzx:1;wzy:1;fliC:1;	O157-5-wzx-origin;O157-12-wzy-origin;H12-4-fliC-origin;	100;100;100;	100;100;100;	gnl;gnl;gnl;	431341-432732;429473-430639;7099-8886;	1392;1167;1788;	v1.0 (11-03-2020)
37-2014-J_22	Escherichia coli PA5	O157	H7	O157:H7	PASS (REPORTABLE)	Based on 3 allele(s)	wzx:1;wzy:1;fliC:1;	O157-1-wzx-origin;O157-118-wzy;H7-1-fliC-origin;	100;100;100;	100;100;100;	gnl;gnl;gnl;	37217-38608;39310-40476;11297-13054;	1392;1167;1758;	v1.0 (11-03-2020)
34-41P	Escherichia coli PA5	O157	H7	O157:H7	PASS (REPORTABLE)	Based on 3 allele(s)	wzx:1;wzy:1;fliC:1;	O157-1-wzx-origin;O157-118-wzy;H7-1-fliC-origin;	100;100;100;	100;100;100;	gnl;gnl;gnl;	110860-112251;108992-110158;43946-45703;	1392;1167;1758;	v1.0 (11-03-2020)
34-5P	Escherichia coli	O157	H7	O157:H7	PASS (REPORTABLE)	Based on 3 allele(s)	wzx:1;wzy:1;fliC:1;	O157-1-wzx-origin;O157-118-wzy;H7-1-fliC-origin;	100;100;100;	100;100;100;	gnl;gnl;gnl;	37215-38606;39308-40474;43947-45704;	1392;1167;1758;	v1.0 (11-03-2020)
33-23P	Escherichia coli	O157	H7	O157:H7	PASS (REPORTABLE)	Based on 3 allele(s)	wzx:1;wzy:1;fliC:1;	O157-1-wzx-origin;O157-118-wzy;H7-1-fliC-origin;	100;100;100;	100;100;100;	gnl;gnl;gnl;	37215-38606;39308-40474;43947-45704;	1392;1167;1758;	v1.0 (11-03-2020)
33-11P	Escherichia coli PA5	O157	H7	O157:H7	PASS (REPORTABLE)	Based on 3 allele(s)	wzx:1;wzy:1;fliC:1;	O157-1-wzx-origin;O157-118-wzy;H7-1-fliC-origin;	100;100;100;	100;100;100;	gnl;gnl;gnl;	110860-112251;108992-110158;11297-13054;	1392;1167;1758;	v1.0 (11-03-2020)
30-2014-C44	Escherichia coli 8.0566	O157	H12	O157:H12	PASS (REPORTABLE)	Based on 3 allele(s)	wzx:1;wzy:0.999;fliC:1;	O157-5-wzx-origin;O157-12-wzy-origin;H12-4-fliC-origin;	100;99.914;100;	100;100;100;	gnl;gnl;gnl;	43403-44794;45496-46662;7099-8886;	1392;1167;1788;	v1.0 (11-03-2020)
30-2014-C_29	Escherichia coli	O157	H7	O157:H7	PASS (REPORTABLE)	Based on 3 allele(s)	wzx:1;wzy:1;fliC:1;	O157-1-wzx-origin;O157-118-wzy;H7-1-fliC-origin;	100;100;100;	100;100;100;	gnl;gnl;gnl;	37215-38606;39308-40474;43946-45703;	1392;1167;1758;	v1.0 (11-03-2020)
30-2014-C_28	Escherichia coli	O157	H7	O157:H7	PASS (REPORTABLE)	Based on 3 allele(s)	wzx:1;wzy:1;fliC:1;	O157-1-wzx-origin;O157-118-wzy;H7-1-fliC-origin;	100;100;100;	100;100;100;	gnl;gnl;gnl;	37215-38606;39308-40474;43946-45703;	1392;1167;1758;	v1.0 (11-03-2020)
30-2013-C_25	Escherichia coli PA23	O157	H7	O157:H7	PASS (REPORTABLE)	Based on 3 allele(s)	wzx:1;wzy:1;fliC:1;	O157-1-wzx-origin;O157-118-wzy;H7-1-fliC-origin;	100;100;100;	100;100;100;	gnl;gnl;gnl;	110860-112251;108992-110158;43946-45703;	1392;1167;1758;	v1.0 (11-03-2020)
30-2013-C_22	Escherichia coli PA25	O157	H7	O157:H7	PASS (REPORTABLE)	Based on 3 allele(s)	wzx:1;wzy:1;fliC:1;	O157-1-wzx-origin;O157-118-wzy;H7-1-fliC-origin;	100;100;100;	100;100;100;	gnl;gnl;gnl;	89953-91344;88085-89251;40361-42118;	1392;1167;1758;	v1.0 (11-03-2020)
29-41P	Escherichia coli PA5	O157	H7	O157:H7	PASS (REPORTABLE)	Based on 3 allele(s)	wzx:1;wzy:1;fliC:1;	O157-1-wzx-origin;O157-118-wzy;H7-1-fliC-origin;	100;100;100;	100;100;100;	gnl;gnl;gnl;	37216-38607;39309-40475;43946-45703;	1392;1167;1758;	v1.0 (11-03-2020)
28-2013-J17	Escherichia coli PA23	O157	H7	O157:H7	PASS (REPORTABLE)	Based on 3 allele(s)	wzx:1;wzy:1;fliC:1;	O157-1-wzx-origin;O157-118-wzy;H7-1-fliC-origin;	100;100;100;	100;100;100;	gnl;gnl;gnl;	110857-112248;108989-110155;43946-45703;	1392;1167;1758;	v1.0 (11-03-2020)
28-2013-J-8	Escherichia coli PA5	O157	H7	O157:H7	PASS (REPORTABLE)	Based on 3 allele(s)	wzx:1;wzy:1;fliC:1;	O157-1-wzx-origin;O157-118-wzy;H7-1-fliC-origin;	100;100;100;	100;100;100;	gnl;gnl;gnl;	37215-38606;39308-40474;11297-13054;	1392;1167;1758;	v1.0 (11-03-2020)
28-40P	Escherichia coli	O157	H7	O157:H7	PASS (REPORTABLE)	Based on 3 allele(s)	wzx:1;wzy:1;fliC:1;	O157-1-wzx-origin;O157-118-wzy;H7-1-fliC-origin;	100;100;100;	100;100;100;	gnl;gnl;gnl;	37215-38606;39308-40474;43947-45704;	1392;1167;1758;	v1.0 (11-03-2020)
28-32F	Escherichia coli PA5	O157	H7	O157:H7	PASS (REPORTABLE)	Based on 3 allele(s)	wzx:1;wzy:1;fliC:1;	O157-1-wzx-origin;O157-118-wzy;H7-1-fliC-origin;	100;100;100;	100;100;100;	gnl;gnl;gnl;	106180-107571;104312-105478;43947-45704;	1392;1167;1758;	v1.0 (11-03-2020)
25-2014-C7	Escherichia coli	O157	H7	O157:H7	PASS (REPORTABLE)	Based on 3 allele(s)	wzx:1;wzy:1;fliC:1;	O157-1-wzx-origin;O157-118-wzy;H7-1-fliC-origin;	100;100;100;	100;100;100;	gnl;gnl;gnl;	106180-107571;104312-105478;43947-45704;	1392;1167;1758;	v1.0 (11-03-2020)
24-2013-J16	Escherichia coli 90.0091	O157	H7	O157:H7	PASS (REPORTABLE)	Based on 3 allele(s)	wzx:1;wzy:1;fliC:1;	O157-1-wzx-origin;O157-118-wzy;H7-1-fliC-origin;	100;100;100;	100;100;100;	gnl;gnl;gnl;	30269-31660;32362-33528;11297-13054;	1392;1167;1758;	v1.0 (11-03-2020)
24-2013-J_27	Escherichia coli	O157	H7	O157:H7	PASS (REPORTABLE)	Based on 3 allele(s)	wzx:1;wzy:1;fliC:1;	O157-1-wzx-origin;O157-118-wzy;H7-1-fliC-origin;	100;100;100;	100;100;100;	gnl;gnl;gnl;	37216-38607;39309-40475;43884-45641;	1392;1167;1758;	v1.0 (11-03-2020)
23-2014-J5	Escherichia coli O157:H7	O157	H7	O157:H7	PASS (REPORTABLE)	Based on 3 allele(s)	wzx:1;wzy:1;fliC:1;	O157-1-wzx-origin;O157-118-wzy;H7-1-fliC-origin;	100;100;100;	100;100;100;	gnl;gnl;gnl;	37215-38606;39308-40474;43946-45703;	1392;1167;1758;	v1.0 (11-03-2020)
22-2015-J7	Escherichia coli O157:H7 str. EC4076	O157	H7	O157:H7	PASS (REPORTABLE)	Based on 3 allele(s)	wzx:1;wzy:1;fliC:1;	O157-1-wzx-origin;O157-118-wzy;H7-1-fliC-origin;	100;100;100;	100;100;100;	gnl;gnl;gnl;	65466-66857;63598-64764;43884-45641;	1392;1167;1758;	v1.0 (11-03-2020)
22-2015-J_11	Escherichia coli PA5	O157	H7	O157:H7	PASS (REPORTABLE)	Based on 3 allele(s)	wzx:1;wzy:1;fliC:1;	O157-1-wzx-origin;O157-118-wzy;H7-1-fliC-origin;	100;100;100;	100;100;100;	gnl;gnl;gnl;	37215-38606;39308-40474;43884-45641;	1392;1167;1758;	v1.0 (11-03-2020)
22-2013-C-11	Escherichia coli	O157	H7	O157:H7	PASS (REPORTABLE)	Based on 3 allele(s)	wzx:1;wzy:1;fliC:1;	O157-1-wzx-origin;O157-118-wzy;H7-1-fliC-origin;	100;100;100;	100;100;100;	gnl;gnl;gnl;	110860-112251;108992-110158;43946-45703;	1392;1167;1758;	v1.0 (11-03-2020)
22-2013-C6	Escherichia coli PA42	O157	H7	O157:H7	PASS (REPORTABLE)	Based on 3 allele(s)	wzx:1;wzy:1;fliC:1;	O157-1-wzx-origin;O157-118-wzy;H7-1-fliC-origin;	100;100;100;	100;100;100;	gnl;gnl;gnl;	37215-38606;39308-40474;43774-45531;	1392;1167;1758;	v1.0 (11-03-2020)
22-2013-C_34	Escherichia coli	O157	H7	O157:H7	PASS (REPORTABLE)	Based on 3 allele(s)	wzx:1;wzy:1;fliC:1;	O157-1-wzx-origin;O157-118-wzy;H7-1-fliC-origin;	100;100;100;	100;100;100;	gnl;gnl;gnl;	37215-38606;39308-40474;43946-45703;	1392;1167;1758;	v1.0 (11-03-2020)
22-2013-C_32	Escherichia coli PA23	O157	H7	O157:H7	PASS (REPORTABLE)	Based on 3 allele(s)	wzx:1;wzy:1;fliC:1;	O157-1-wzx-origin;O157-118-wzy;H7-1-fliC-origin;	100;100;100;	100;100;100;	gnl;gnl;gnl;	106179-107570;104311-105477;43946-45703;	1392;1167;1758;	v1.0 (11-03-2020)
22-37P	Escherichia coli O157:H7 str. F6751	O157	H7	O157:H7	PASS (REPORTABLE)	Based on 3 allele(s)	wzx:1;wzy:1;fliC:1;	O157-1-wzx-origin;O157-118-wzy;H7-1-fliC-origin;	100;100;100;	100;100;100;	gnl;gnl;gnl;	106178-107569;104310-105476;43947-45704;	1392;1167;1758;	v1.0 (11-03-2020)
19-2014-J28	Escherichia coli PA5	O157	H7	O157:H7	PASS (REPORTABLE)	Based on 3 allele(s)	wzx:1;wzy:1;fliC:1;	O157-1-wzx-origin;O157-118-wzy;H7-1-fliC-origin;	100;100;100;	100;100;100;	gnl;gnl;gnl;	37215-38606;39308-40474;43946-45703;	1392;1167;1758;	v1.0 (11-03-2020)
19-2014-J_25	Escherichia coli PA5	O157	H7	O157:H7	PASS (REPORTABLE)	Based on 3 allele(s)	wzx:1;wzy:1;fliC:1;	O157-1-wzx-origin;O157-118-wzy;H7-1-fliC-origin;	100;100;100;	100;100;100;	gnl;gnl;gnl;	106180-107571;104312-105478;11297-13054;	1392;1167;1758;	v1.0 (11-03-2020)
17-2015-C20	Escherichia coli PA5	O157	H7	O157:H7	PASS (REPORTABLE)	Based on 3 allele(s)	wzx:1;wzy:1;fliC:1;	O157-1-wzx-origin;O157-118-wzy;H7-1-fliC-origin;	100;100;100;	100;100;100;	gnl;gnl;gnl;	110860-112251;108992-110158;43946-45703;	1392;1167;1758;	v1.0 (11-03-2020)
16-78S	Escherichia coli	O157	H7	O157:H7	PASS (REPORTABLE)	Based on 3 allele(s)	wzx:1;wzy:1;fliC:1;	O157-1-wzx-origin;O157-118-wzy;H7-1-fliC-origin;	100;100;100;	100;100;100;	gnl;gnl;gnl;	37216-38607;39309-40475;43947-45704;	1392;1167;1758;	v1.0 (11-03-2020)
15-2015-J-19	Escherichia coli PA5	O157	H7	O157:H7	PASS (REPORTABLE)	Based on 3 allele(s)	wzx:1;wzy:1;fliC:1;	O157-1-wzx-origin;O157-118-wzy;H7-1-fliC-origin;	100;100;100;	100;100;100;	gnl;gnl;gnl;	110866-112257;108998-110164;43946-45703;	1392;1167;1758;	v1.0 (11-03-2020)
15-2015-J_13	Escherichia coli N1	O157	H29	O157:H29	PASS (REPORTABLE)	Based on 3 allele(s)	wzx:1;wzy:1;fliC:1;	O157-28-wzx;O157-8-wzy-origin;H29-2-fliC-origin;	100;100;100;	100;100;100;	gnl;gnl;gnl;	78110-79501;76224-77408;110866-112188;	1392;1185;1323;	v1.0 (11-03-2020)
15-2014-J17	Escherichia coli PA5	O157	H7	O157:H7	PASS (REPORTABLE)	Based on 3 allele(s)	wzx:1;wzy:1;fliC:1;	O157-1-wzx-origin;O157-118-wzy;H7-1-fliC-origin;	100;100;100;	100;100;100;	gnl;gnl;gnl;	37215-38606;39308-40474;11297-13054;	1392;1167;1758;	v1.0 (11-03-2020)
15-2014-J4	Escherichia coli O157:H7	O157	H7	O157:H7	PASS (REPORTABLE)	Based on 3 allele(s)	wzx:1;wzy:1;fliC:1;	O157-1-wzx-origin;O157-118-wzy;H7-1-fliC-origin;	100;100;100;	100;100;100;	gnl;gnl;gnl;	106198-107589;104330-105496;43946-45703;	1392;1167;1758;	v1.0 (11-03-2020)
15-2014-J_6	Escherichia coli O157:H7	O157	H7	O157:H7	PASS (REPORTABLE)	Based on 3 allele(s)	wzx:1;wzy:1;fliC:1;	O157-1-wzx-origin;O157-118-wzy;H7-1-fliC-origin;	100;100;100;	100;100;100;	gnl;gnl;gnl;	106184-107575;104316-105482;43946-45703;	1392;1167;1758;	v1.0 (11-03-2020)
15-2014-J_3	Escherichia coli O157:H7	O157	H7	O157:H7	PASS (REPORTABLE)	Based on 3 allele(s)	wzx:1;wzy:1;fliC:1;	O157-1-wzx-origin;O157-118-wzy;H7-1-fliC-origin;	100;100;100;	100;100;100;	gnl;gnl;gnl;	106184-107575;104316-105482;43946-45703;	1392;1167;1758;	v1.0 (11-03-2020)
13-2015-C-39	Escherichia coli PA25	O157	H7	O157:H7	PASS (REPORTABLE)	Based on 3 allele(s)	wzx:1;wzy:1;fliC:1;	O157-1-wzx-origin;O157-118-wzy;H7-1-fliC-origin;	100;100;100;	100;100;100;	gnl;gnl;gnl;	65558-66949;63690-64856;43946-45703;	1392;1167;1758;	v1.0 (11-03-2020)
13-2015-C34	Escherichia coli	O157	H7	O157:H7	PASS (REPORTABLE)	Based on 3 allele(s)	wzx:1;wzy:1;fliC:1;	O157-1-wzx-origin;O157-118-wzy;H7-1-fliC-origin;	100;100;100;	100;100;100;	gnl;gnl;gnl;	106180-107571;104312-105478;8559-10316;	1392;1167;1758;	v1.0 (11-03-2020)
13-2015-C28	Escherichia coli	O157	H7	O157:H7	PASS (REPORTABLE)	Based on 3 allele(s)	wzx:1;wzy:1;fliC:1;	O157-1-wzx-origin;O157-118-wzy;H7-1-fliC-origin;	100;100;100;	100;100;100;	gnl;gnl;gnl;	89018-90409;87150-88316;43946-45703;	1392;1167;1758;	v1.0 (11-03-2020)
13-2015-C-10	Escherichia coli N1	O157	H29	O157:H29	PASS (REPORTABLE)	Based on 3 allele(s)	wzx:1;wzy:1;fliC:1;	O157-28-wzx;O157-8-wzy-origin;H29-2-fliC-origin;	100;100;100;	100;100;100;	gnl;gnl;gnl;	12739-14130;10853-12037;56897-58219;	1392;1185;1323;	v1.0 (11-03-2020)
13-2015-C_35	Escherichia coli	O157	H7	O157:H7	PASS (REPORTABLE)	Based on 3 allele(s)	wzx:1;wzy:1;fliC:1;	O157-1-wzx-origin;O157-118-wzy;H7-1-fliC-origin;	100;100;100;	100;100;100;	gnl;gnl;gnl;	37215-38606;39308-40474;19712-21469;	1392;1167;1758;	v1.0 (11-03-2020)
13-2014-C_13	Escherichia coli PA5	O157	H7	O157:H7	PASS (REPORTABLE)	Based on 3 allele(s)	wzx:1;wzy:1;fliC:1;	O157-1-wzx-origin;O157-118-wzy;H7-1-fliC-origin;	100;100;100;	100;100;100;	gnl;gnl;gnl;	110860-112251;108992-110158;43946-45703;	1392;1167;1758;	v1.0 (11-03-2020)
11-2014-J_11	Escherichia coli PA5	O157	H7	O157:H7	PASS (REPORTABLE)	Based on 3 allele(s)	wzx:1;wzy:1;fliC:1;	O157-1-wzx-origin;O157-118-wzy;H7-1-fliC-origin;	100;100;100;	100;100;100;	gnl;gnl;gnl;	37216-38607;39309-40475;43946-45703;	1392;1167;1758;	v1.0 (11-03-2020)
9-2S	Escherichia coli PA23	O157	H7	O157:H7	PASS (REPORTABLE)	Based on 3 allele(s)	wzx:1;wzy:1;fliC:1;	O157-1-wzx-origin;O157-118-wzy;H7-1-fliC-origin;	100;100;100;	100;100;100;	gnl;gnl;gnl;	37215-38606;39308-40474;11297-13054;	1392;1167;1758;	v1.0 (11-03-2020)
09-2015-C29	Escherichia coli PA5	O157	H7	O157:H7	PASS (REPORTABLE)	Based on 3 allele(s)	wzx:1;wzy:1;fliC:1;	O157-1-wzx-origin;O157-118-wzy;H7-1-fliC-origin;	100;100;100;	100;100;100;	gnl;gnl;gnl;	106192-107583;104324-105490;43946-45703;	1392;1167;1758;	v1.0 (11-03-2020)
09-2015-C-10	Escherichia coli PA5	O157	H7	O157:H7	PASS (REPORTABLE)	Based on 3 allele(s)	wzx:1;wzy:1;fliC:1;	O157-1-wzx-origin;O157-118-wzy;H7-1-fliC-origin;	100;100;100;	100;100;100;	gnl;gnl;gnl;	106180-107571;104312-105478;43946-45703;	1392;1167;1758;	v1.0 (11-03-2020)
09-2015-C_18	Escherichia coli	O157	H7	O157:H7	PASS (REPORTABLE)	Based on 3 allele(s)	wzx:1;wzy:1;fliC:1;	O157-1-wzx-origin;O157-118-wzy;H7-1-fliC-origin;	100;100;100;	100;100;100;	gnl;gnl;gnl;	37215-38606;39308-40474;43946-45703;	1392;1167;1758;	v1.0 (11-03-2020)
07-2015-J-26	Escherichia coli	O157	H7	O157:H7	PASS (REPORTABLE)	Based on 3 allele(s)	wzx:1;wzy:1;fliC:1;	O157-1-wzx-origin;O157-118-wzy;H7-1-fliC-origin;	100;100;100;	100;100;100;	gnl;gnl;gnl;	110869-112260;109001-110167;11297-13054;	1392;1167;1758;	v1.0 (11-03-2020)
07-2015-J8	Escherichia coli	O157	H7	O157:H7	PASS (REPORTABLE)	Based on 3 allele(s)	wzx:1;wzy:1;fliC:1;	O157-1-wzx-origin;O157-118-wzy;H7-1-fliC-origin;	100;100;100;	100;100;100;	gnl;gnl;gnl;	110863-112254;108995-110161;11297-13054;	1392;1167;1758;	v1.0 (11-03-2020)
05-2015-C_41	Escherichia coli O157:H7	O157	H7	O157:H7	PASS (REPORTABLE)	Based on 3 allele(s)	wzx:1;wzy:1;fliC:1;	O157-1-wzx-origin;O157-118-wzy;H7-1-fliC-origin;	100;100;100;	100;100;100;	gnl;gnl;gnl;	110856-112247;108988-110154;147768-149525;	1392;1167;1758;	v1.0 (11-03-2020)
05-2015-C_19	Escherichia coli O157:H7 str. 2011EL-2290	O157	H7	O157:H7	PASS (REPORTABLE)	Based on 3 allele(s)	wzx:1;wzy:1;fliC:1;	O157-1-wzx-origin;O157-118-wzy;H7-1-fliC-origin;	100;100;100;	100;100;100;	gnl;gnl;gnl;	65451-66842;63583-64749;43946-45703;	1392;1167;1758;	v1.0 (11-03-2020)
05-2015-C_15	Escherichia coli O157:H7 str. F6749	O157	H7	O157:H7	PASS (REPORTABLE)	Based on 3 allele(s)	wzx:1;wzy:1;fliC:1;	O157-1-wzx-origin;O157-118-wzy;H7-1-fliC-origin;	100;100;100;	100;100;100;	gnl;gnl;gnl;	37215-38606;39308-40474;43946-45703;	1392;1167;1758;	v1.0 (11-03-2020)
1-55S	Escherichia coli O157:H7	O157	H7	O157:H7	PASS (REPORTABLE)	Based on 3 allele(s)	wzx:1;wzy:1;fliC:1;	O157-1-wzx-origin;O157-118-wzy;H7-1-fliC-origin;	100;100;100;	100;100;100;	gnl;gnl;gnl;	37216-38607;39309-40475;147768-149525;	1392;1167;1758;	v1.0 (11-03-2020)
F34-A-2009-Dec	Escherichia coli O157:H7	O157	H7	O157:H7	PASS (REPORTABLE)	Based on 3 allele(s)	wzx:1;wzy:1;fliC:1;	O157-1-wzx-origin;O157-118-wzy;H7-1-fliC-origin;	100;100;100;	100;100;100;	gnl;gnl;gnl;	37215-38606;39308-40474;43946-45703;	1392;1167;1758;	v1.0 (11-03-2020)
F34-A-2010-Apr	Escherichia coli N1	O157	H29	O157:H29	PASS (REPORTABLE)	Based on 3 allele(s)	wzx:1;wzy:1;fliC:1;	O157-28-wzx;O157-8-wzy-origin;H29-2-fliC-origin;	100;100;100;	100;100;100;	gnl;gnl;gnl;	9312-10703;7426-8610;110866-112188;	1392;1185;1323;	v1.0 (11-03-2020)
